# Supplementary material for: Genome-Wide Identification and Analysis of Variants in Domestic and Wild Bactrian Camels Using Whole-Genome Sequencing Data
Source: Int J Genomics. 2020 Jul 15;2020:2430846. doi: 10.1155/2020/2430846 (PMC7381958; doi:10.1155/2020/2430846)
Supplement: Supplementary 1 — Supplementary Table 1: Affected genes by shared missense SNPs among all individuals (All_ind), only between Iranian (only_B1B2), only between non-Iranian domestic (only_DC), and only between wild Bactrian camels (only_WC) sets. Supplementary Table 2: Common genes among all individuals (All_ind), only between Iranian (only_B1B2), only between non-319 Iranian domestic (only_DC), and only between wild Bactrian camels (only_WC) sets that were affected by missense SNPs. Supplementary Table 3: Result of GO analysis for affected genes by shared missense SNPs in All_ind, only_B1B2, and only_WC sets. Supplementary Table 4: Functional classification of common SNPs in all Bactrian camels. Supplementary Table 5: Affected genes by fixed SNPs for domestic Bactrian camels. Supplementary Table 6: Result of GO analysis for genes containing fixed SNPs in domestic Bactrian camels. [file 2430846.f1.xlsx]

## Sheet: Table S1
Supplementary Table 1: Affected genes by shared missense SNPs among all individuals (All_ind), only between Iranian (only_B1B2), only between non-Iranian domestic (only_DC) and only between wild Bactrian camels (only_WC) sets
	All_ind	only_B1B2	only_DC	only_WC
1	A2ML1	AATK	ABCA13	AAAS
2	ABCA10	ABCA13	ABI2	AADAC
3	ABCA13	ABCA2	ALG12	AATF
4	ABCA4	ABCB8	ANK1	ABCA12
5	ABCA5	ABCC11	ANKRD55	ABCA13
6	ABCA6	ABCC12	APBB3	ABCA4
7	ABCA8	ABCC4	AQP6	ABCA9
8	ABCB5	ABCC6	AREL1	ABCC10
9	ABCB8	ABCD1	ARHGEF16	ABCC12
10	ABCB9	ABCF1	ATP5G2	ABCC6
11	ABCC10	ABCG1	AVPR1A	ABCC8
12	ABCC8	ABHD10	AVPR1B	ACAD9
13	ABCF3	ABHD16B	AXDND1	ACER1
14	ABI3BP	ABHD17A	C2CD2	ACOT12
15	ACAD10	ACACB	C3AR1	ACOX3
16	ACAD11	ACAD11	CAPN5	ACSM5
17	ACAD9	ACAP3	CASC5	ADAM12
18	ACBD3	ACOT4	CCDC14	ADAM22
19	ACBD4	ACOT6	CCDC150	ADAMTS12
20	ACCSL	ACOX3	CCDC67	ADAMTS14
21	ACOX1	ACSL6	CCDC81	ADAMTS20
22	ACPP	ACTC1	CCHCR1	ADAMTS4
23	ACR	ACTRT3	CCL24	ADAMTSL3
24	ACRBP	ADAM10	CD200R1	ADCK2
25	ACRV1	ADAM33	CD22	ADCY10
26	ACTL6A	ADAM9	CD300A	ADCY4
27	ADAD2	ADAMDEC1	CD300C	ADGB
28	ADAM10	ADAMTS15	CDCP1	ADPRH
29	ADAM2	ADAMTS2	CDH13	ADRA1A
30	ADAM29	ADAMTS3	CECR2	AEBP1
31	ADAM7	ADAMTS7	CEP128	AFAP1L1
32	ADAM9	ADAMTSL4	CEP152	AFF1
33	ADAMTS10	ADAP1	CEP350	AFMID
34	ADAMTS12	ADARB1	CLNK	AGK
35	ADAMTS13	ADAT2	CNGA1	AGMO
36	ADAMTS20	ADAT3	CNTNAP5	AGXT2
37	ADAMTSL3	ADCK1	COL15A1	AHNAK2
38	ADAMTSL4	ADCK2	COL22A1	AKAP1
39	ADARB1	ADCY4	COL4A4	AKAP3
40	ADCY4	ADCY8	CORIN	AKAP9
41	ADCY9	ADM	CRHR2	AKR7A2
42	ADRB3	ADO	CSRNP2	ALDH16A1
43	ADSS	ADRA1D	CTLA4	ALDH1L1
44	AFG3L2	ADRA2A	CTSD	ALDH7A1
45	AGBL2	ADRB3	CYFIP1	ALG11
46	AGBL3	AEBP1	CYSLTR2	ALK
47	AGBL5	AFAP1	DDX21	ALKBH2
48	AGPAT5	AGAP2	DDX31	ALKBH8
49	AGRP	AGBL3	DDX55	ALMS1
50	AGT	AGT	DHRSX	ALOX15B
51	AHNAK	AGTRAP	DHX16	ALPK2
52	AHNAK2	AHCTF1	DHX36	ALPK3
53	AIMP2	AHNAK	DNMBP	ALPL
54	AIRE	AHNAK2	EEA1	AMICA1
55	AKAP1	AIM1	EFHB	AMIGO3
56	AKAP12	AIRE	ENTPD3	AMPH
57	AKAP4	AKAP11	FAM198B	ANGPTL4
58	AKNAD1	AKAP8L	FAM83E	ANK2
59	AKT2	ALG12	FAT2	ANKRD32
60	ALAS1	ALG13	FAT4	ANKRD33B
61	ALDH4A1	ALKBH1	FBXO39	ANKRD60
62	ALG14	ALKBH7	FER1L5	ANKRD61
63	ALG8	ALMS1	FGG	ANO2
64	ALMS1	ALX4	FLG2	ANO9
65	ALOX12	AMER3	FSD2	AP5M1
66	ALOX12B	AMH	GANC	APOBEC4
67	ALOX15B	ANGPT4	GIMAP6	APOBR
68	ALPK1	ANGPTL6	GLIS1	APTX
69	ALPK3	ANHX	GPATCH8	ARAP2
70	ALS2	ANKDD1B	GPX8	ARAP3
71	ALS2CR11	ANKLE1	GRN	ARHGAP23
72	AMDHD1	ANKMY1	HACL1	ARHGAP27
73	AMH	ANKRD11	HELZ2	ARHGAP32
74	AMHR2	ANKRD26	HHIPL2	ARHGDIB
75	AMPH	ANKRD27	HK3	ARHGEF26
76	ANAPC1	ANO6	HMCN2	ARHGEF38
77	ANK2	ANO7	HRNR	ARHGEF5
78	ANK3	ANO8	HTR1A	ARID4A
79	ANKDD1A	ANO9	ICAM2	ARID5A
80	ANKHD1	ANXA13	IL3RA	ARMC4
81	ANKRD16	AP5B1	IMPG1	ARMCX4
82	ANKRD26	APBA2	INTS2	ARNT2
83	ANKRD34B	APBA3	ITGAL	ASAP3
84	ANKRD44	APCDD1L	KEL	ASB14
85	ANKRD46	APLF	KIAA0141	ASIC5
86	ANKRD50	APMAP	KIAA1211L	ASPA
87	ANKRD54	APOB	KIAA1217	ASPM
88	ANKS4B	AQP3	KIAA2012	ASPN
89	ANLN	ARAF	KLK9	ASXL3
90	ANO10	ARAP2	KRT84	ATAT1
91	ANO2	ARHGAP10	LAMB3	ATF7IP2
92	ANXA10	ARHGAP23	LOC105061649	ATG4C
93	AOAH	ARHGAP31	LOC105061652	ATP10B
94	AP1M2	ARHGAP32	LOC105061654	ATP13A3
95	APAF1	ARHGAP33	LOC105061657	ATP13A4
96	APC	ARHGAP4	LOC105061660	ATP2A2
97	APMAP	ARHGAP44	LOC105062093	ATP2C2
98	APOB	ARHGEF10	LOC105062221	ATP4A
99	ARF1	ARHGEF16	LOC105062998	ATP5G2
100	ARHGAP11A	ARHGEF18	LOC105063712	ATP6V0A2
101	ARHGAP29	ARHGEF19	LOC105063893	ATP6V0D2
102	ARHGAP30	ARHGEF28	LOC105064146	ATP7B
103	ARHGAP31	ARHGEF5	LOC105064313	ATXN10
104	ARHGAP32	ARID3A	LOC105064604	AZGP1
105	ARHGAP33	ARID4B	LOC105064692	B3GALT4
106	ARHGEF15	ARMC3	LOC105064762	B3GALTL
107	ARHGEF19	ARVCF	LOC105064834	B4GALT4
108	ARHGEF2	ASAH2	LOC105064976	BACH2
109	ARHGEF28	ASAP2	LOC105065027	BAG4
110	ARID4B	ASCL3	LOC105065029	BAI1
111	ARL13B	ASIC2	LOC105065044	BANK1
112	ARL3	ASIC3	LOC105065096	BAZ1B
113	ARMC12	ASMT	LOC105065687	BBS4
114	ARMC5	ASPM	LOC105065920	BCOR
115	ARPP21	ASPSCR1	LOC105066019	BCORL1
116	ARSA	ASUN	LOC105066397	BDKRB2
117	ARSD	ATAD2	LOC105066496	BDNF
118	ART1	ATG16L2	LOC105066967	BEAN1
119	ASAH2	ATG5	LOC105066990	BFAR
120	ASB13	ATG9B	LOC105068127	BHLHB9
121	ASCC3	ATIC	LOC105068513	BHMT
122	ASIP	ATOH1	LOC105068521	BIN2
123	ASPSCR1	ATP6V0D2	LOC105068523	BIRC2
124	ASS1	ATP6V1B1	LOC105068830	BMP3
125	ASTE1	ATP6V1G1	LOC105068911	BMPR2
126	ASTN1	ATP9B	LOC105068932	BNC1
127	ATAD5	ATRIP	LOC105069019	BOC
128	ATG10	ATXN1	LOC105069041	BPHL
129	ATM	AUTS2	LOC105069208	BPIFB3
130	ATP10A	AVPR1B	LOC105069354	BPIFB4
131	ATP10B	AXDND1	LOC105069746	BPIFB6
132	ATP13A2	AXIN2	LOC105069835	BRCA2
133	ATP6V1H	AZI2	LOC105069962	BRDT
134	ATP8B4	B3GAT1	LOC105069973	BSN
135	ATP9B	B3GNT6	LOC105070070	BTBD11
136	ATXN1	B4GALNT2	LOC105070167	BTBD6
137	ATXN10	BAG4	LOC105070351	BTN3A3
138	ATXN1L	BAHCC1	LOC105070977	BTNL2
139	AUNIP	BAI1	LOC105071009	BTNL9
140	AVEN	BAIAP2	LOC105071232	BUB1B
141	AVPR1A	BARHL1	LOC105071359	C1QC
142	AVPR2	BARX2	LOC105071490	C2CD3
143	AZGP1	BAZ2A	LOC105071924	CABP7
144	B3GALNT2	BBS9	LOC105072072	CABS1
145	B3GALT4	BCAS3	LOC105072232	CACNA2D4
146	B3GNTL1	BCL11A	LOC105072487	CACNG4
147	B4GALNT3	BCL2L13	LOC105072871	CAD
148	B4GALT7	BCL9L	LOC105072978	CADPS
149	BAHD1	BCR	LOC105073210	CAMSAP1
150	BAIAP2L1	BEST2	LOC105073211	CAPN9
151	BAMBI	BFSP1	LOC105073621	CAPRIN1
152	BANK1	BHLHA9	LOC105073891	CARD6
153	BAX	BHLHE23	LOC105073999	CASP10
154	BBS1	BHMT2	LOC105074108	CASP8AP2
155	BBS10	BIN3	LOC105074111	CATSPERD
156	BBS12	BIRC3	LOC105074129	CBX2
157	BBS5	BIRC7	LOC105074196	CC2D1B
158	BCAN	BNIP3L	LOC105074226	CC2D2A
159	BCCIP	BRAT1	LOC105074477	CCBL2
160	BCKDHA	BRD1	LOC105074479	CCDC112
161	BCL2L14	BRDT	LOC105075213	CCDC151
162	BCLAF1	BRIP1	LOC105075274	CCDC155
163	BCO1	BRSK1	LOC105075345	CCDC158
164	BEND5	BRSK2	LOC105075467	CCDC186
165	BMPER	BST2	LOC105075642	CCDC24
166	BNIP2	BTBD19	LOC105076129	CCDC33
167	BOC	BTBD8	LOC105076133	CCDC36
168	BOD1L1	BZRAP1	LOC105076330	CCDC40
169	BPIFB3	C3	LOC105076409	CCDC57
170	BPIFB6	C4BPA	LOC105076411	CCDC61
171	BRAF	C4BPB	LOC105076710	CCDC63
172	BRCA2	C5AR2	LOC105076714	CCDC65
173	BRD2	CABIN1	LOC105076737	CCDC66
174	BRINP2	CACNA1A	LOC105076743	CCDC7
175	BSN	CACNA1C	LOC105076745	CCDC78
176	BSND	CACNA1D	LOC105076748	CCDC84
177	BTBD7	CACNA1H	LOC105076759	CCDC88A
178	BUB1	CACNA1I	LOC105076839	CCDC9
179	BUD13	CACNB1	LOC105076840	CCDC90B
180	C1QB	CACNG6	LOC105076841	CCHCR1
181	C1QTNF2	CALD1	LOC105076890	CCKBR
182	C1R	CAMKK2	LOC105077585	CCNB1
183	C1S	CAMLG	LOC105077607	CCSER2
184	C4BPA	CAMSAP3	LOC105077608	CD109
185	CA8	CAMTA1	LOC105077657	CD1C
186	CABIN1	CAPN8	LOC105077773	CD207
187	CABP2	CARD6	LOC105077782	CD300C
188	CACNG4	CARS2	LOC105078090	CD38
189	CADPS	CASKIN1	LOC105078894	CD3D
190	CADPS2	CASP6	LOC105079331	CD69
191	CALD1	CASR	LOC105079535	CDC20
192	CAMTA2	CATSPERG	LOC105079887	CDC25A
193	CAP1	CCDC120	LOC105080508	CDC45
194	CAPN5	CCDC124	LOC105080993	CDCA5
195	CAPS2	CCDC150	LOC105080998	CDH16
196	CARD10	CCDC166	LOC105081013	CDH26
197	CARD14	CCDC168	LOC105081017	CDHR5
198	CARKD	CCDC169	LOC105081025	CDK20
199	CARS	CCDC172	LOC105081030	CDKL2
200	CASC5	CCDC180	LOC105081067	CDKN1A
201	CASP10	CCDC185	LOC105081083	CDON
202	CASP8AP2	CCDC42B	LOC105081110	CDT1
203	CASP9	CCDC43	LOC105081526	CELSR1
204	CAST	CCDC6	LOC105081532	CENPBD1
205	CATSPER2	CCDC88B	LOC105081683	CENPU
206	CBLB	CCDC9	LOC105082330	CEP120
207	CC2D1B	CCK	LOC105082445	CEP164
208	CC2D2A	CCKAR	LOC105082748	CEP63
209	CCAR2	CCNL1	LOC105083920	CEP68
210	CCDC103	CCR10	LOC105083935	CEP85
211	CCDC122	CCR4	LOC105084068	CES2
212	CCDC136	CD248	LOC105084069	CFAP43
213	CCDC150	CD38	LOC105084070	CFAP44
214	CCDC152	CD55	LOC105084071	CFAP46
215	CCDC168	CD79A	LOC105084075	CFAP58
216	CCDC171	CD83	LOC105084077	CFAP69
217	CCDC173	CD93	LOC105084082	CFAP97
218	CCDC180	CDC25B	LOC105084108	CHD1
219	CCDC25	CDC42EP4	LOC105084109	CHD5
220	CCDC51	CDCA2	LOC105084112	CHD7
221	CCDC68	CDCA4	LOC105084162	CHIT1
222	CCDC73	CDH15	LPAR3	CHN2
223	CCDC88C	CDH23	LRIT2	CHRNA6
224	CCNB2	CDH4	LRRK2	CHST15
225	CCNDBP1	CDH5	LYAR	CIART
226	CCNI2	CDKL5	LYST	CIPC
227	CCNJL	CDR2L	MAD2L1BP	CIZ1
228	CCNL2	CDX2	MARCKSL1	CKAP2
229	CCP110	CDYL	MCOLN3	CKAP2L
230	CCSER2	CEACAM18	METTL13	CKMT2
231	CCT3	CEACAM20	METTL16	CLASP1
232	CD109	CEBPB	METTL7B	CLEC10A
233	CD151	CEBPE	MICA	CLIP1
234	CD22	CECR1	MMP1	CLN6
235	CD247	CECR2	MOCOS	CLPB
236	CD300A	CENPF	MON1B	CLU
237	CD300C	CEP104	MPZL3	CLUL1
238	CD300LD	CEP131	MRGPRF	CMYA5
239	CD3EAP	CEP170B	MRPL37	CNKSR3
240	CD46	CEP192	MRPS28	CNNM1
241	CD5L	CEP68	MYH9	CNTNAP5
242	CD68	CEP97	N4BP1	CNTROB
243	CD69	CERK	NCKAP5	COBL
244	CD7	CFAP46	NCR2	COL12A1
245	CDADC1	CFAP54	NDC1	COL13A1
246	CDC42BPB	CFAP61	NEFH	COL15A1
247	CDC7	CFI	NGLY1	COL18A1
248	CDCA2	CH25H	NIPAL1	COL19A1
249	CDCA8	CHADL	NLRP1	COL28A1
250	CDH10	CHD1L	NPHS2	COL4A2
251	CDH23	CHD3	NWD1	COL5A3
252	CDH9	CHGA	OTOF	COL6A6
253	CDHR1	CHRM3	PCBP4	COL7A1
254	CDHR2	CIITA	PDE4C	CPD
255	CDHR3	CLCN1	PJA2	CPNE6
256	CDK18	CLDN14	PKD1L2	CPXM2
257	CDK5RAP1	CLDN22	PKDCC	CRACR2A
258	CDK5RAP2	CLDN23	PLCL2	CRIM1
259	CDNF	CLDN5	PLEKHS1	CROT
260	CDR2	CLEC11A	PLIN4	CSF1R
261	CDT1	CLEC5A	POLQ	CTSA
262	CEACAM20	CLIC5	PPP1R12A	CTSO
263	CELA1	CLIP2	PTPRQ	CUBN
264	CELSR1	CLPSL2	RBM34	CUX2
265	CEMIP	CMTM6	RNF6	DAAM2
266	CENPF	CNKSR3	RTN4	DAD1
267	CENPL	CNTD2	RYR2	DAPK1
268	CENPP	CNTN5	SACS	DCAKD
269	CEP152	CNTNAP2	SART3	DCBLD1
270	CEP164	CNTNAP5	SCAMP2	DCDC5
271	CEP170	COBL	SEC16B	DCHS1
272	CEP250	COL12A1	SFTA2	DDX11
273	CEP290	COL13A1	SLC15A5	DDX24
274	CEP44	COL15A1	SLC27A5	DDX43
275	CEP68	COL18A1	SLC36A4	DDX52
276	CEP78	COL1A1	SLC38A9	DDX55
277	CEP97	COL22A1	SNX1	DECR1
278	CERK	COL2A1	SOAT1	DEFB129
279	CERKL	COL4A2	SPACA1	DENND1C
280	CES1	COPG1	SPATA6	DENND3
281	CFAP45	COPS3	SPICE1	DEPDC4
282	CFAP46	COQ7	SPINK5	DFFB
283	CFAP57	COQ9	SRGAP1	DGCR14
284	CFAP97	CPEB3	SRGAP2	DGCR2
285	CFTR	CPNE8	STK36	DHPS
286	CGN	CPSF1	STOML1	DHRS7C
287	CGNL1	CRADD	SUN3	DHTKD1
288	CHAF1A	CRB1	SYNE2	DHX16
289	CHD2	CREB3L1	SYTL2	DHX34
290	CHD9	CREB3L2	TEKT3	DHX9
291	CHN2	CREBRF	TEX35	DIEXF
292	CHPF	CREG1	TGM5	DIS3L
293	CHRNB3	CRELD2	TIE1	DISP1
294	CHRNG	CRLF1	TLR2	DLGAP4
295	CHST2	CRX	TMEM132A	DLL1
296	CHTOP	CSF3R	TMTC4	DMGDH
297	CIR1	CSGALNACT1	TNS3	DMKN
298	CISD3	CSMD1	TOR1AIP1	DNA2
299	CIT	CSMD3	TOR1AIP2	DNAH1
300	CKB	CSPG5	TOR3A	DNAH12
301	CKMT2	CST8	TRIM38	DNAH14
302	CLCA2	CSTF2T	TRIM40	DNAH17
303	CLCA4	CTBP1	TRIM6	DNAH3
304	CLCN7	CTBP2	TTN	DNAH5
305	CLDN7	CTCFL	TUBD1	DNAH8
306	CLEC1B	CTDP1	UIMC1	DNAH9
307	CLIC4	CTR9	URB2	DNAI2
308	CLIC6	CTTNBP2	USP31	DNAJB2
309	CLMN	CWH43	UTP20	DNAJC17
310	CLPTM1L	CX3CL1	VMP1	DNMBP
311	CLSPN	CXXC5	VPS33A	DNTTIP2
312	CMTR1	CYFIP1	VPS4B	DPCR1
313	CMYA5	DAAM1	VWDE	DPH6
314	CNDP2	DAAM2	WAPAL	DPH7
315	CNGA1	DAGLA	WDPCP	DPY19L2
316	CNNM1	DAPK1	WWOX	DPYSL2
317	CNOT4	DBH	ZDHHC21	DRD3
318	CNTFR	DBN1	ZFP57	DRD5
319	CNTN2	DCBLD1	ZKSCAN4	DSC1
320	CNTN4	DCP1B	ZMYND15	DSC3
321	CNTNAP2	DCTN1	ZNF132	DSG3
322	CNTNAP4	DDN	ZNF280B	DSP
323	CNTNAP5	DDX10	ZNF497	DTHD1
324	CNTRL	DDX20	ZNF518B	DTX3L
325	CNTROB	DDX51	ZNF544	DTYMK
326	COG2	DDX54	ZNF8	DUOX1
327	COL11A2	DENND1C	ZNHIT6	DUPD1
328	COL12A1	DEPTOR	ZNRF4	DUS3L
329	COL15A1	DESI1	ZSCAN23	DUSP22
330	COL17A1	DGCR14	*	DYNC2H1
331	COL24A1	DGKB	*	DYNLT1
332	COL27A1	DHRSX	*	DYRK1A
333	COL3A1	DHX37	*	DYRK4
334	COL4A3	DIAPH1	*	DYSF
335	COL4A4	DIDO1	*	E2F5
336	COL5A3	DKK3	*	E2F7
337	COL6A2	DLG1	*	E2F8
338	COL6A3	DLGAP1	*	EARS2
339	COL6A5	DLGAP2	*	ECT2L
340	COL6A6	DLGAP3	*	EDEM2
341	COL7A1	DLK1	*	EFCAB6
342	COL9A2	DLL1	*	EFHB
343	COPG1	DLL3	*	EGF
344	CORO1B	DLX5	*	EIF3G
345	CPEB4	DMAP1	*	ELFN2
346	CPED1	DMRT1	*	ELMO3
347	CPPED1	DMRTA2	*	ELMOD3
348	CPSF4L	DNAH14	*	ELOVL2
349	CPT2	DNAH7	*	ELP6
350	CR1	DNAH9	*	ELTD1
351	CRCP	DNAJA3	*	ENDOD1
352	CREB3L3	DNAJC21	*	ENPEP
353	CREBBP	DNAJC3	*	ENPP2
354	CRYBG3	DNAJC5B	*	ENPP7
355	CSDE1	DNPEP	*	ENSA
356	CSGALNACT1	DOCK7	*	ENTHD1
357	CSK	DOK7	*	ENTPD3
358	CSMD1	DOLPP1	*	EP300
359	CSMD2	DOT1L	*	EP400
360	CST8	DPP7	*	EPAS1
361	CTBP2	DPP9	*	EPG5
362	CTCFL	DRD5	*	EPHA3
363	CTDP1	DSPP	*	EPHB6
364	CTNNB1	DST	*	ERCC4
365	CTNND2	DTNBP1	*	ERCC6
366	CUL2	DTX3L	*	ERCC6L2
367	CUL9	DTX4	*	ERMARD
368	CUTA	DTYMK	*	ERRFI1
369	CUX2	DUSP1	*	ETNK2
370	CUZD1	DUSP15	*	EVA1A
371	CWC27	DUSP2	*	EVC2
372	CWF19L1	DUSP21	*	EVI5L
373	CXADR	DUSP23	*	EVPL
374	CYFIP1	DUSP4	*	EXD1
375	CYLC2	DUSP7	*	EXO5
376	CYSLTR2	DYRK1A	*	F12
377	DAK	E2F7	*	F3
378	DALRD3	ECHDC2	*	FAIM3
379	DAPK2	ECT2L	*	FAM109B
380	DAPP1	EDAR	*	FAM114A1
381	DARS2	EDNRB	*	FAM115C
382	DCAF11	EEF1A2	*	FAM135B
383	DCBLD2	EEF1D	*	FAM149A
384	DCC	EFCAB12	*	FAM151B
385	DCDC5	EFCAB6	*	FAM160B1
386	DCHS1	EFCC1	*	FAM161B
387	DCHS2	EFNB3	*	FAM171B
388	DCLRE1C	EGFLAM	*	FAM178B
389	DCPS	EGR2	*	FAM181A
390	DCST1	EHBP1L1	*	FAM186A
391	DCST2	EHD1	*	FAM198A
392	DCSTAMP	EIF1	*	FAM208B
393	DCT	EIF4ENIF1	*	FAM217A
394	DCTN1	ELFN1	*	FAM221B
395	DDC	ELMSAN1	*	FAM227B
396	DDIAS	EMILIN2	*	FAM47E
397	DDX20	EN1	*	FAM71F2
398	DDX24	ENGASE	*	FAM83F
399	DDX42	ENPP5	*	FAN1
400	DENND3	EP400	*	FANCD2OS
401	DENND4B	EPC1	*	FANCM
402	DEPDC4	EPG5	*	FASTKD3
403	DFFA	EPHA1	*	FAT3
404	DFNA5	EPHA5	*	FBF1
405	DFNB31	EPHB4	*	FBN3
406	DGCR14	EPHB6	*	FBXL6
407	DGKH	EPN1	*	FBXO40
408	DGKK	EPN3	*	FCGBP
409	DGKQ	EPPK1	*	FCGR2B
410	DHX40	EPS8L1	*	FCRL4
411	DIDO1	EPYC	*	FER1L5
412	DIP2C	EREG	*	FETUB
413	DIRAS3	ERF	*	FEZ1
414	DISP2	ERICH2	*	FFAR4
415	DLG5	ERICH3	*	FHAD1
416	DLGAP4	ERICH6B	*	FIS1
417	DLGAP5	ERO1LB	*	FLG2
418	DLL1	ESPN	*	FMN1
419	DLL4	ESPNL	*	FMN2
420	DMP1	ESR1	*	FMNL1
421	DMRTA1	ESRP2	*	FNTA
422	DMXL1	ESYT3	*	FOCAD
423	DMXL2	ETAA1	*	FOXK1
424	DNAAF3	ETNPPL	*	FOXRED1
425	DNAH1	EVC2	*	FREM2
426	DNAH10	EVX1	*	FREM3
427	DNAH11	EXD3	*	FRMD1
428	DNAH12	EXOC3L1	*	FRMPD3
429	DNAH14	EXOC3L4	*	FRY
430	DNAH2	EXOC8	*	FSCB
431	DNAH3	EYS	*	FSCN3
432	DNAH9	F2RL3	*	FSIP2
433	DNAJA3	FADS3	*	FUT9
434	DNAJB6	FAM114A1	*	FUZ
435	DNAJC17	FAM129A	*	FZD6
436	DNAJC22	FAM131B	*	GALNT12
437	DNMT1	FAM154A	*	GALNT5
438	DOK2	FAM167A	*	GALNT6
439	DONSON	FAM171A2	*	GALNTL6
440	DOPEY1	FAM173A	*	GALP
441	DOPEY2	FAM173B	*	GANC
442	DPCR1	FAM178B	*	GAS8
443	DPRX	FAM186A	*	GCC2
444	DPYD	FAM189A1	*	GCFC2
445	DQX1	FAM193A	*	GDPD3
446	DR1	FAM19A5	*	GEMIN5
447	DRAXIN	FAM20C	*	GEN1
448	DSC3	FAM213A	*	GFM2
449	DSG2	FAM26F	*	GGA3
450	DSG3	FAM71A	*	GIF
451	DSN1	FAM71E2	*	GIMAP4
452	DSPP	FAM81B	*	GIMAP7
453	DST	FAM83E	*	GJA5
454	DTHD1	FAM83H	*	GLI4
455	DUOX2	FAM90A1	*	GML
456	DUSP13	FASN	*	GNB1L
457	DVL3	FAT2	*	GNL1
458	DYRK1A	FAT3	*	GNS
459	ECD	FBN1	*	GOLPH3L
460	ECHS1	FBN2	*	GPATCH1
461	ECM2	FBRSL1	*	GPN1
462	ECT2L	FBXL6	*	GPR111
463	EDAR	FBXO28	*	GPR113
464	EDEM2	FBXO41	*	GPR142
465	EDRF1	FBXO6	*	GPR143
466	EEF1G	FBXW12	*	GPR15
467	EFCAB3	FCAMR	*	GPR158
468	EFCC1	FCHO1	*	GPR161
469	EFR3A	FCHSD1	*	GPR32
470	EFR3B	FER1L5	*	GPR37
471	EGFL7	FER1L6	*	GRAMD1B
472	EGLN2	FEZF1	*	GRAMD2
473	EHBP1	FGD1	*	GREB1
474	EHD1	FGD3	*	GRIN2C
475	EIF4B	FGD4	*	GRK5
476	EIF6	FGFBP1	*	GTDC1
477	ELF5	FGFR3	*	GTF2A1L
478	ELFN2	FHDC1	*	GTF2H4
479	ELK4	FIGNL1	*	GTF2H5
480	ELMO3	FIP1L1	*	GTPBP8
481	ELMSAN1	FITM2	*	GTSF1L
482	EMR2	FKTN	*	GUCY2C
483	EMR3	FLCN	*	GUSB
484	ENPEP	FLT1	*	GYG2
485	ENPP6	FLT4	*	H6PD
486	ENTPD3	FMN2	*	HADH
487	EP400	FMO2	*	HAO2
488	EPG5	FNBP1	*	HAUS3
489	EPHA1	FNDC3B	*	HDAC9
490	EPHB1	FNDC9	*	HEATR1
491	EPHX2	FOXC2	*	HEATR6
492	EPYC	FOXF1	*	HECTD2
493	ERAL1	FOXJ2	*	HELZ2
494	ERBB2	FOXM1	*	HEPHL1
495	ERCC4	FRAS1	*	HGD
496	ERICH3	FREM3	*	HHATL
497	ERICH6B	FRMD4B	*	HHIPL2
498	ERMP1	FSCB	*	HHLA1
499	ESF1	FSCN2	*	HID1
500	ESPL1	FTCD	*	HIPK3
501	ESPNL	FUCA2	*	HIPK4
502	ETAA1	FUOM	*	HIRIP3
503	ETFDH	FUS	*	HIVEP1
504	ETV3L	FUT7	*	HKR1
505	EWSR1	FXYD5	*	HMCN1
506	EXD1	FZD2	*	HNMT
507	EXO5	G0S2	*	HPS1
508	EXOC7	GAL3ST2	*	HPS4
509	EXOSC10	GALNTL6	*	HPS5
510	EYS	GARS	*	HPX
511	F2RL2	GATA5	*	HRH3
512	F5	GATC	*	HRH4
513	FABP1	GCLC	*	HSF2BP
514	FAH	GDAP1L1	*	HSPBAP1
515	FAM107B	GDF5	*	HSPH1
516	FAM111A	GFER	*	HYAL3
517	FAM126A	GGACT	*	IBTK
518	FAM131B	GGN	*	ICAM2
519	FAM135A	GGT1	*	ICE1
520	FAM135B	GHRH	*	ICE2
521	FAM13C	GIGYF1	*	ICT1
522	FAM159A	GINM1	*	IDE
523	FAM160B2	GIT2	*	IDO1
524	FAM161B	GJB3	*	IDUA
525	FAM166B	GJC2	*	IFITM3
526	FAM170B	GLI2	*	IFNLR1
527	FAM171A1	GLI3	*	IGDCC3
528	FAM175B	GLIPR1L2	*	IGDCC4
529	FAM179A	GLP2R	*	IGSF11
530	FAM179B	GLTSCR2	*	IGSF21
531	FAM184A	GNA11	*	IGSF5
532	FAM184B	GNPAT	*	IL17RE
533	FAM189A1	GOLGA3	*	IL17REL
534	FAM208B	GOT2	*	IL26
535	FAM210B	GPATCH8	*	IL36G
536	FAM221A	GPLD1	*	ILVBL
537	FAM228A	GPR124	*	INMT
538	FAM3B	GPR137B	*	IQCJ
539	FAM53B	GPR143	*	IQUB
540	FAM57B	GPR151	*	IRF9
541	FAM65B	GPR156	*	ISLR
542	FAM71E2	GPR26	*	ISM1
543	FAM71F1	GPR31	*	ITFG3
544	FAM90A1	GPR32	*	ITGAD
545	FANCA	GPR37L1	*	ITGAL
546	FANCC	GPR6	*	ITGAX
547	FASN	GPR98	*	ITIH2
548	FAT2	GPRIN1	*	ITPKB
549	FAT3	GPT2	*	IWS1
550	FAT4	GPX6	*	JAM2
551	FBN3	GRAMD4	*	JMJD1C
552	FBXO11	GRB10	*	KANK4
553	FBXO15	GRID2IP	*	KCNJ11
554	FBXO34	GRIN1	*	KCNJ16
555	FBXO5	GRIN2A	*	KCNK9
556	FBXW12	GRIN2B	*	KCP
557	FBXW8	GRIN3B	*	KCTD17
558	FCHO2	GRK1	*	KDM1B
559	FCRL3	GRK6	*	KDM3A
560	FCRL4	GRK7	*	KDM5A
561	FER1L6	GSC	*	KDM5C
562	FERD3L	GSG1	*	KIAA0195
563	FERMT1	GSTK1	*	KIAA0196
564	FGD2	GTF2H5	*	KIAA0226L
565	FGD3	GUCY2D	*	KIAA0391
566	FGD6	GYG1	*	KIAA0430
567	FGF1	GZF1	*	KIAA0556
568	FGL2	H6PD	*	KIAA1024
569	FHAD1	HADH	*	KIAA1033
570	FILIP1	HCFC1R1	*	KIAA1107
571	FITM2	HCFC2	*	KIAA1551
572	FKBP5	HDGFL1	*	KIAA2018
573	FKBP8	HDLBP	*	KIDINS220
574	FMO1	HECA	*	KIF17
575	FMO2	HECW2	*	KIF24
576	FMO5	HERC1	*	KIF25
577	FN1	HERPUD2	*	KIZ
578	FNDC1	HES3	*	KLF17
579	FNDC7	HGD	*	KLHDC8B
580	FOXK1	HGSNAT	*	KLHL38
581	FOXN2	HHIPL2	*	KMT2A
582	FRAS1	HID1	*	KPTN
583	FREM1	HIP1R	*	KRBA1
584	FREM2	HIPK2	*	KRT82
585	FREM3	HIVEP1	*	KYNU
586	FRMPD1	HIVEP3	*	L3MBTL2
587	FRRS1L	HK3	*	L3MBTL4
588	FSCB	HLX	*	LAIR1
589	FSD2	HMCN1	*	LAMA1
590	FSIP1	HMGCS2	*	LAMA2
591	FSIP2	HMGXB3	*	LAMA5
592	FXYD1	HMHA1	*	LAMB1
593	FYCO1	HMX3	*	LAMB4
594	FYTTD1	HNRNPUL2	*	LAMC2
595	GAB2	HOXA5	*	LAMC3
596	GABRA1	HOXC11	*	LARP4B
597	GABRB1	HOXC12	*	LARS
598	GAD2	HPD	*	LCA5
599	GALNT15	HRH3	*	LCA5L
600	GALNT5	HS3ST1	*	LCN2
601	GALNTL6	HSBP1L1	*	LEPR
602	GALT	HSD11B1L	*	LEUTX
603	GAPVD1	HSD17B8	*	LINS
604	GAREM	HSF2	*	LMO7
605	GAS6	HSPD1	*	LMTK2
606	GCC2	HSPH1	*	LMTK3
607	GCDH	HTR5A	*	LOC105061648
608	GCFC2	ID1	*	LOC105061651
609	GCN1L1	IFNGR1	*	LOC105061658
610	GDF2	IGDCC4	*	LOC105061663
611	GEMIN5	IGF1R	*	LOC105061668
612	GFM1	IGF2R	*	LOC105061702
613	GFRAL	IGFBP7	*	LOC105061775
614	GGPS1	IGSF9B	*	LOC105061841
615	GGT6	IL10RB	*	LOC105061846
616	GHITM	IL17C	*	LOC105061860
617	GIF	IL17RC	*	LOC105061861
618	GIMAP7	IL17RD	*	LOC105061910
619	GJA4	IL17REL	*	LOC105061940
620	GK2	IL27RA	*	LOC105061982
621	GLDC	IL31RA	*	LOC105062021
622	GLI1	IL4I1	*	LOC105062093
623	GLI2	IL6R	*	LOC105062164
624	GLS	ILDR1	*	LOC105062187
625	GLT1D1	IMPG1	*	LOC105062215
626	GLYATL2	INPP5E	*	LOC105062327
627	GNA12	INPP5J	*	LOC105062328
628	GNPTAB	INTS1	*	LOC105062346
629	GOLGB1	IRF8	*	LOC105062361
630	GOLM1	IRS1	*	LOC105062593
631	GOT1L1	IRX3	*	LOC105062597
632	GPATCH1	ISCU	*	LOC105062690
633	GPD1L	ISL1	*	LOC105062745
634	GPD2	ISM2	*	LOC105062772
635	GPNMB	ITFG2	*	LOC105062784
636	GPR116	ITGA4	*	LOC105062904
637	GPR12	ITGB2	*	LOC105063036
638	GPR125	ITPKB	*	LOC105063095
639	GPR128	ITPR2	*	LOC105063180
640	GPR156	ITPR3	*	LOC105063182
641	GPR158	ITPRIP	*	LOC105063183
642	GPR171	JAG2	*	LOC105063211
643	GPR179	JMY	*	LOC105063445
644	GPR4	JPH1	*	LOC105063531
645	GPSM2	JPH2	*	LOC105063555
646	GREB1	JPH3	*	LOC105063602
647	GRHL1	JRK	*	LOC105063604
648	GRID1	JUP	*	LOC105063608
649	GRID2	KANK1	*	LOC105063718
650	GRIP2	KAT6A	*	LOC105063746
651	GRM1	KCNG4	*	LOC105063886
652	GRM2	KCNH1	*	LOC105063896
653	GRWD1	KCNJ14	*	LOC105064018
654	GSDMA	KCNQ2	*	LOC105064146
655	GSDMC	KCNT1	*	LOC105064148
656	GSS	KCP	*	LOC105064239
657	GSTM4	KCTD18	*	LOC105064247
658	GTF2A1L	KDELC1	*	LOC105064252
659	GTF3C1	KDELC2	*	LOC105064258
660	GTSE1	KDM2B	*	LOC105064294
661	GUCY1A3	KEL	*	LOC105064404
662	GYS2	KIAA0408	*	LOC105064437
663	HAGH	KIAA0556	*	LOC105064465
664	HAP1	KIAA0922	*	LOC105064489
665	HAUS6	KIAA1147	*	LOC105064637
666	HAUS8	KIAA1462	*	LOC105064641
667	HBS1L	KIAA1549	*	LOC105064693
668	HDAC5	KIAA1551	*	LOC105064695
669	HDDC3	KIAA1755	*	LOC105064764
670	HDLBP	KIF13B	*	LOC105064791
671	HEATR1	KIF14	*	LOC105064793
672	HECTD4	KIF1A	*	LOC105064814
673	HECW2	KIF20B	*	LOC105064834
674	HEG1	KIF26A	*	LOC105064844
675	HELB	KIF26B	*	LOC105064897
676	HELZ	KIFC2	*	LOC105064936
677	HELZ2	KL	*	LOC105064969
678	HGD	KLC3	*	LOC105065018
679	HHIPL2	KLF1	*	LOC105065044
680	HHLA1	KLF14	*	LOC105065069
681	HID1	KLHDC1	*	LOC105065092
682	HIF1A	KLHL14	*	LOC105065103
683	HIP1	KLHL38	*	LOC105065163
684	HIP1R	KLHL40	*	LOC105065166
685	HIPK1	KLK9	*	LOC105065229
686	HIVEP1	KMT2B	*	LOC105065302
687	HIVEP2	KNDC1	*	LOC105065413
688	HMCES	KRBA1	*	LOC105065430
689	HMCN1	KREMEN2	*	LOC105065438
690	HMCN2	KRT77	*	LOC105065447
691	HNRNPF	KRT84	*	LOC105065449
692	HNRNPUL1	KRT86	*	LOC105065463
693	HOOK2	KSR2	*	LOC105065484
694	HOXB1	L1CAM	*	LOC105065487
695	HOXC10	LAMA1	*	LOC105065491
696	HPDL	LAMA2	*	LOC105065575
697	HPS1	LAMA5	*	LOC105065667
698	HSD17B13	LAMC3	*	LOC105065744
699	HSD17B3	LAMP1	*	LOC105065803
700	HSD17B8	LAMTOR4	*	LOC105065806
701	HSD3B7	LARGE	*	LOC105065810
702	HSF2BP	LATS2	*	LOC105065920
703	HSPA1L	LBX1	*	LOC105065921
704	HSPBP1	LDLRAD2	*	LOC105065923
705	HSPG2	LFNG	*	LOC105065925
706	HTR3E	LGI4	*	LOC105065926
707	HYAL3	LGR5	*	LOC105065929
708	HYDIN	LHX2	*	LOC105066053
709	ICA1L	LIG3	*	LOC105066162
710	ICE2	LIMCH1	*	LOC105066223
711	IDE	LIPE	*	LOC105066243
712	IFI35	LMAN2	*	LOC105066288
713	IFI44L	LMNB1	*	LOC105066302
714	IFIT3	LMNB2	*	LOC105066313
715	IFNAR1	LMTK3	*	LOC105066396
716	IFNK	LOC105061642	*	LOC105066434
717	IFT140	LOC105061643	*	LOC105066496
718	IGF1R	LOC105061644	*	LOC105066529
719	IGFN1	LOC105061668	*	LOC105066598
720	IGSF21	LOC105061686	*	LOC105066599
721	IGSF5	LOC105061695	*	LOC105066612
722	IL10RA	LOC105061702	*	LOC105066660
723	IL16	LOC105061819	*	LOC105066705
724	IL17B	LOC105061845	*	LOC105066713
725	IL17RB	LOC105061873	*	LOC105066737
726	IL20	LOC105061879	*	LOC105066739
727	IL20RA	LOC105061912	*	LOC105066740
728	IL22RA2	LOC105061982	*	LOC105066923
729	IL24	LOC105062021	*	LOC105066924
730	IL27RA	LOC105062029	*	LOC105066925
731	IL7R	LOC105062155	*	LOC105066964
732	IMP3	LOC105062156	*	LOC105066967
733	IMPA2	LOC105062164	*	LOC105067028
734	INO80D	LOC105062327	*	LOC105067089
735	INTS12	LOC105062673	*	LOC105067188
736	INVS	LOC105062869	*	LOC105067193
737	IQCA1	LOC105062871	*	LOC105067195
738	IQCJ	LOC105062872	*	LOC105067198
739	IQCK	LOC105062892	*	LOC105067201
740	IRF4	LOC105062893	*	LOC105067208
741	IRG1	LOC105062894	*	LOC105067210
742	ISG20L2	LOC105062908	*	LOC105067211
743	ITCH	LOC105063000	*	LOC105067216
744	ITGA11	LOC105063004	*	LOC105067222
745	ITGA2B	LOC105063008	*	LOC105067223
746	ITGA4	LOC105063011	*	LOC105067224
747	ITGAE	LOC105063017	*	LOC105067225
748	ITGAV	LOC105063036	*	LOC105067226
749	ITGB4	LOC105063044	*	LOC105067227
750	ITGB5	LOC105063157	*	LOC105067231
751	ITGB8	LOC105063179	*	LOC105067232
752	ITSN1	LOC105063181	*	LOC105067234
753	ITSN2	LOC105063185	*	LOC105067400
754	IVL	LOC105063186	*	LOC105067414
755	JAK2	LOC105063187	*	LOC105067418
756	JAM2	LOC105063191	*	LOC105067484
757	JARID2	LOC105063211	*	LOC105067508
758	JMJD7	LOC105063219	*	LOC105067534
759	JRKL	LOC105063555	*	LOC105067580
760	KCNA10	LOC105063602	*	LOC105067642
761	KCNJ1	LOC105063612	*	LOC105067672
762	KCNJ2	LOC105063633	*	LOC105067725
763	KCNMB1	LOC105063657	*	LOC105067727
764	KCNN1	LOC105063743	*	LOC105067745
765	KCNQ4	LOC105063893	*	LOC105067829
766	KCNRG	LOC105064102	*	LOC105067835
767	KCTD1	LOC105064146	*	LOC105067860
768	KDM5A	LOC105064148	*	LOC105067874
769	KDM5B	LOC105064402	*	LOC105067896
770	KDM8	LOC105064453	*	LOC105067939
771	KIAA0141	LOC105064463	*	LOC105067993
772	KIAA0195	LOC105064464	*	LOC105068019
773	KIAA0226L	LOC105064635	*	LOC105068127
774	KIAA0556	LOC105064639	*	LOC105068150
775	KIAA0753	LOC105064669	*	LOC105068207
776	KIAA0922	LOC105064692	*	LOC105068245
777	KIAA1024	LOC105064717	*	LOC105068253
778	KIAA1257	LOC105064722	*	LOC105068257
779	KIAA1671	LOC105064738	*	LOC105068261
780	KIAA1841	LOC105064768	*	LOC105068295
781	KIAA2018	LOC105064834	*	LOC105068315
782	KIF13B	LOC105064943	*	LOC105068323
783	KIF16B	LOC105065018	*	LOC105068331
784	KIF18B	LOC105065019	*	LOC105068339
785	KIF1B	LOC105065049	*	LOC105068394
786	KIF20B	LOC105065084	*	LOC105068416
787	KIF21A	LOC105065096	*	LOC105068418
788	KIF27	LOC105065103	*	LOC105068421
789	KIF2B	LOC105065113	*	LOC105068422
790	KIF2C	LOC105065132	*	LOC105068424
791	KIF6	LOC105065162	*	LOC105068427
792	KIF9	LOC105065163	*	LOC105068526
793	KIFC1	LOC105065165	*	LOC105068596
794	KIN	LOC105065172	*	LOC105068617
795	KL	LOC105065186	*	LOC105068757
796	KLHDC7A	LOC105065187	*	LOC105068830
797	KLHL11	LOC105065190	*	LOC105068832
798	KLHL2	LOC105065282	*	LOC105068861
799	KLHL21	LOC105065302	*	LOC105068941
800	KLHL25	LOC105065378	*	LOC105069041
801	KLHL28	LOC105065441	*	LOC105069178
802	KLHL33	LOC105065445	*	LOC105069192
803	KLK15	LOC105065449	*	LOC105069257
804	KLRG1	LOC105065491	*	LOC105069316
805	KLRG2	LOC105065743	*	LOC105069356
806	KNDC1	LOC105065777	*	LOC105069474
807	KNG1	LOC105065791	*	LOC105069479
808	KNOP1	LOC105065806	*	LOC105069531
809	KNTC1	LOC105065902	*	LOC105069565
810	KPNA2	LOC105065923	*	LOC105069570
811	KPNA5	LOC105065958	*	LOC105069619
812	KPRP	LOC105066114	*	LOC105069628
813	KRT2	LOC105066261	*	LOC105069792
814	KRT25	LOC105066495	*	LOC105069835
815	KRT26	LOC105066496	*	LOC105069930
816	KRT27	LOC105066740	*	LOC105069932
817	KRT35	LOC105066967	*	LOC105069947
818	KRT39	LOC105066990	*	LOC105069958
819	KRT4	LOC105067008	*	LOC105069960
820	KRT5	LOC105067091	*	LOC105069961
821	KRT7	LOC105067193	*	LOC105069962
822	KRT8	LOC105067208	*	LOC105069964
823	KRT86	LOC105067224	*	LOC105069966
824	KTN1	LOC105067442	*	LOC105069971
825	KYNU	LOC105067580	*	LOC105069973
826	L3MBTL1	LOC105067642	*	LOC105070032
827	LAMA2	LOC105067725	*	LOC105070064
828	LAMA3	LOC105067748	*	LOC105070066
829	LAMA4	LOC105067793	*	LOC105070068
830	LAMA5	LOC105067896	*	LOC105070161
831	LAMB4	LOC105067939	*	LOC105070317
832	LAMC1	LOC105067942	*	LOC105070439
833	LARP1	LOC105067987	*	LOC105070453
834	LCA5L	LOC105067992	*	LOC105070505
835	LEKR1	LOC105068019	*	LOC105070562
836	LGALS12	LOC105068253	*	LOC105070565
837	LGALS7B	LOC105068287	*	LOC105070573
838	LGR5	LOC105068295	*	LOC105070578
839	LIG1	LOC105068331	*	LOC105070582
840	LIMCH1	LOC105068399	*	LOC105070866
841	LIMK1	LOC105068414	*	LOC105070989
842	LINS	LOC105068431	*	LOC105071015
843	LIPA	LOC105068436	*	LOC105071117
844	LIPE	LOC105068527	*	LOC105071153
845	LIPM	LOC105068542	*	LOC105071160
846	LMBRD1	LOC105068549	*	LOC105071232
847	LMF2	LOC105068582	*	LOC105071318
848	LMNTD2	LOC105068600	*	LOC105071335
849	LMO7	LOC105068617	*	LOC105071655
850	LNP1	LOC105068719	*	LOC105071677
851	LNX1	LOC105068827	*	LOC105071780
852	LOC105061625	LOC105068830	*	LOC105071967
853	LOC105061626	LOC105068968	*	LOC105071979
854	LOC105061648	LOC105069091	*	LOC105071985
855	LOC105061651	LOC105069128	*	LOC105072042
856	LOC105061652	LOC105069207	*	LOC105072144
857	LOC105061656	LOC105069208	*	LOC105072437
858	LOC105061657	LOC105069289	*	LOC105072487
859	LOC105061658	LOC105069316	*	LOC105072583
860	LOC105061660	LOC105069392	*	LOC105072742
861	LOC105061662	LOC105069480	*	LOC105072815
862	LOC105061663	LOC105069497	*	LOC105072854
863	LOC105061669	LOC105069567	*	LOC105072861
864	LOC105061673	LOC105069568	*	LOC105072871
865	LOC105061702	LOC105069575	*	LOC105072993
866	LOC105061819	LOC105069619	*	LOC105073174
867	LOC105061839	LOC105069695	*	LOC105073202
868	LOC105061845	LOC105069716	*	LOC105073371
869	LOC105061879	LOC105069776	*	LOC105073621
870	LOC105061934	LOC105069890	*	LOC105073755
871	LOC105061937	LOC105069912	*	LOC105073760
872	LOC105061939	LOC105069929	*	LOC105073775
873	LOC105062013	LOC105069935	*	LOC105073777
874	LOC105062028	LOC105069947	*	LOC105073889
875	LOC105062035	LOC105069970	*	LOC105073891
876	LOC105062108	LOC105070170	*	LOC105073893
877	LOC105062155	LOC105070414	*	LOC105073983
878	LOC105062185	LOC105070451	*	LOC105074026
879	LOC105062331	LOC105070453	*	LOC105074080
880	LOC105062361	LOC105070489	*	LOC105074136
881	LOC105062694	LOC105070609	*	LOC105074137
882	LOC105062710	LOC105070667	*	LOC105074203
883	LOC105062743	LOC105070705	*	LOC105074204
884	LOC105062745	LOC105070862	*	LOC105074226
885	LOC105062783	LOC105070914	*	LOC105074231
886	LOC105062796	LOC105070990	*	LOC105074257
887	LOC105062830	LOC105071036	*	LOC105074259
888	LOC105062871	LOC105071157	*	LOC105074313
889	LOC105062874	LOC105071185	*	LOC105074314
890	LOC105062908	LOC105071204	*	LOC105074317
891	LOC105062999	LOC105071232	*	LOC105074318
892	LOC105063002	LOC105071256	*	LOC105074336
893	LOC105063157	LOC105071318	*	LOC105074345
894	LOC105063179	LOC105071359	*	LOC105074383
895	LOC105063182	LOC105071460	*	LOC105074395
896	LOC105063183	LOC105071490	*	LOC105074409
897	LOC105063187	LOC105071520	*	LOC105074414
898	LOC105063189	LOC105071677	*	LOC105074422
899	LOC105063221	LOC105071780	*	LOC105074423
900	LOC105063284	LOC105071837	*	LOC105074424
901	LOC105063466	LOC105071859	*	LOC105074427
902	LOC105063589	LOC105071871	*	LOC105074430
903	LOC105063631	LOC105071880	*	LOC105074434
904	LOC105063632	LOC105071906	*	LOC105074462
905	LOC105063746	LOC105071924	*	LOC105074465
906	LOC105063896	LOC105072015	*	LOC105074466
907	LOC105063909	LOC105072097	*	LOC105074473
908	LOC105064000	LOC105072144	*	LOC105074475
909	LOC105064146	LOC105072349	*	LOC105074484
910	LOC105064148	LOC105072416	*	LOC105074501
911	LOC105064181	LOC105072433	*	LOC105074502
912	LOC105064214	LOC105072455	*	LOC105074505
913	LOC105064245	LOC105072487	*	LOC105074509
914	LOC105064246	LOC105072498	*	LOC105074511
915	LOC105064262	LOC105072571	*	LOC105074534
916	LOC105064272	LOC105072742	*	LOC105074554
917	LOC105064275	LOC105072791	*	LOC105074555
918	LOC105064299	LOC105072815	*	LOC105074743
919	LOC105064463	LOC105073010	*	LOC105074898
920	LOC105064465	LOC105073212	*	LOC105075615
921	LOC105064485	LOC105073214	*	LOC105075627
922	LOC105064503	LOC105073223	*	LOC105075635
923	LOC105064544	LOC105073366	*	LOC105075742
924	LOC105064641	LOC105073371	*	LOC105075876
925	LOC105064691	LOC105073428	*	LOC105075896
926	LOC105064693	LOC105073577	*	LOC105075941
927	LOC105064708	LOC105073621	*	LOC105076114
928	LOC105064714	LOC105073774	*	LOC105076142
929	LOC105064716	LOC105073837	*	LOC105076143
930	LOC105064717	LOC105073848	*	LOC105076158
931	LOC105064721	LOC105073877	*	LOC105076180
932	LOC105064722	LOC105073883	*	LOC105076256
933	LOC105064762	LOC105073891	*	LOC105076258
934	LOC105064807	LOC105073892	*	LOC105076334
935	LOC105064824	LOC105073894	*	LOC105076389
936	LOC105064851	LOC105073983	*	LOC105076391
937	LOC105064897	LOC105073995	*	LOC105076402
938	LOC105064938	LOC105074016	*	LOC105076406
939	LOC105065027	LOC105074061	*	LOC105076411
940	LOC105065059	LOC105074082	*	LOC105076421
941	LOC105065069	LOC105074083	*	LOC105076424
942	LOC105065096	LOC105074095	*	LOC105076661
943	LOC105065103	LOC105074135	*	LOC105076678
944	LOC105065195	LOC105074151	*	LOC105076679
945	LOC105065212	LOC105074152	*	LOC105076680
946	LOC105065217	LOC105074153	*	LOC105076681
947	LOC105065251	LOC105074232	*	LOC105076702
948	LOC105065267	LOC105074234	*	LOC105076710
949	LOC105065275	LOC105074251	*	LOC105076712
950	LOC105065413	LOC105074257	*	LOC105076714
951	LOC105065428	LOC105074258	*	LOC105076749
952	LOC105065441	LOC105074259	*	LOC105076762
953	LOC105065447	LOC105074260	*	LOC105076821
954	LOC105065449	LOC105074278	*	LOC105076826
955	LOC105065459	LOC105074336	*	LOC105076832
956	LOC105065485	LOC105074337	*	LOC105076834
957	LOC105065487	LOC105074343	*	LOC105076838
958	LOC105065491	LOC105074345	*	LOC105076839
959	LOC105065628	LOC105074403	*	LOC105076840
960	LOC105065682	LOC105074466	*	LOC105076852
961	LOC105065729	LOC105074477	*	LOC105076854
962	LOC105065765	LOC105074502	*	LOC105076905
963	LOC105065805	LOC105074542	*	LOC105077016
964	LOC105065810	LOC105074555	*	LOC105077027
965	LOC105065812	LOC105074577	*	LOC105077030
966	LOC105065832	LOC105074740	*	LOC105077031
967	LOC105065843	LOC105074895	*	LOC105077048
968	LOC105065875	LOC105075197	*	LOC105077076
969	LOC105065876	LOC105075314	*	LOC105077107
970	LOC105065958	LOC105075331	*	LOC105077346
971	LOC105065993	LOC105075429	*	LOC105077396
972	LOC105066019	LOC105075501	*	LOC105077461
973	LOC105066182	LOC105075563	*	LOC105077510
974	LOC105066222	LOC105075627	*	LOC105077561
975	LOC105066313	LOC105075649	*	LOC105077574
976	LOC105066438	LOC105075742	*	LOC105077585
977	LOC105066472	LOC105075761	*	LOC105077600
978	LOC105066481	LOC105075823	*	LOC105077601
979	LOC105066483	LOC105075947	*	LOC105077630
980	LOC105066496	LOC105075956	*	LOC105077662
981	LOC105066598	LOC105076113	*	LOC105077664
982	LOC105066713	LOC105076136	*	LOC105077720
983	LOC105066740	LOC105076138	*	LOC105077766
984	LOC105066819	LOC105076139	*	LOC105078245
985	LOC105066958	LOC105076364	*	LOC105078385
986	LOC105066964	LOC105076393	*	LOC105078400
987	LOC105066965	LOC105076397	*	LOC105078458
988	LOC105066967	LOC105076402	*	LOC105078463
989	LOC105066969	LOC105076406	*	LOC105078493
990	LOC105066990	LOC105076407	*	LOC105078567
991	LOC105066994	LOC105076409	*	LOC105078878
992	LOC105067089	LOC105076411	*	LOC105079051
993	LOC105067186	LOC105076412	*	LOC105079149
994	LOC105067188	LOC105076417	*	LOC105079268
995	LOC105067193	LOC105076418	*	LOC105079279
996	LOC105067194	LOC105076666	*	LOC105079505
997	LOC105067196	LOC105076684	*	LOC105079506
998	LOC105067198	LOC105076691	*	LOC105079685
999	LOC105067203	LOC105076736	*	LOC105079687
1000	LOC105067208	LOC105076742	*	LOC105079887
1001	LOC105067214	LOC105076745	*	LOC105079904
1002	LOC105067215	LOC105076748	*	LOC105079969
1003	LOC105067319	LOC105076749	*	LOC105080008
1004	LOC105067343	LOC105076750	*	LOC105080024
1005	LOC105067420	LOC105076751	*	LOC105080130
1006	LOC105067436	LOC105076752	*	LOC105080315
1007	LOC105067534	LOC105076812	*	LOC105080435
1008	LOC105067538	LOC105076820	*	LOC105080516
1009	LOC105067543	LOC105076823	*	LOC105080522
1010	LOC105067553	LOC105076846	*	LOC105080561
1011	LOC105067561	LOC105076853	*	LOC105080812
1012	LOC105067580	LOC105076854	*	LOC105080831
1013	LOC105067642	LOC105076881	*	LOC105080889
1014	LOC105067711	LOC105077048	*	LOC105080947
1015	LOC105067712	LOC105077059	*	LOC105080948
1016	LOC105067725	LOC105077166	*	LOC105080988
1017	LOC105067745	LOC105077203	*	LOC105080990
1018	LOC105067747	LOC105077356	*	LOC105080991
1019	LOC105067748	LOC105077390	*	LOC105080994
1020	LOC105067770	LOC105077396	*	LOC105080995
1021	LOC105067829	LOC105077432	*	LOC105080997
1022	LOC105067874	LOC105077450	*	LOC105081004
1023	LOC105067881	LOC105077574	*	LOC105081006
1024	LOC105067891	LOC105077575	*	LOC105081009
1025	LOC105067894	LOC105077585	*	LOC105081024
1026	LOC105067916	LOC105077587	*	LOC105081028
1027	LOC105067939	LOC105077607	*	LOC105081034
1028	LOC105067942	LOC105077720	*	LOC105081035
1029	LOC105067985	LOC105077743	*	LOC105081036
1030	LOC105068092	LOC105077864	*	LOC105081037
1031	LOC105068188	LOC105077875	*	LOC105081039
1032	LOC105068197	LOC105077931	*	LOC105081042
1033	LOC105068214	LOC105077956	*	LOC105081043
1034	LOC105068224	LOC105078006	*	LOC105081051
1035	LOC105068245	LOC105078007	*	LOC105081240
1036	LOC105068257	LOC105078023	*	LOC105081408
1037	LOC105068331	LOC105078050	*	LOC105081410
1038	LOC105068355	LOC105078069	*	LOC105081434
1039	LOC105068393	LOC105078126	*	LOC105081512
1040	LOC105068408	LOC105078180	*	LOC105081532
1041	LOC105068410	LOC105078186	*	LOC105081666
1042	LOC105068414	LOC105078219	*	LOC105081683
1043	LOC105068415	LOC105078346	*	LOC105081767
1044	LOC105068416	LOC105078372	*	LOC105081789
1045	LOC105068417	LOC105078376	*	LOC105081877
1046	LOC105068418	LOC105078377	*	LOC105081940
1047	LOC105068429	LOC105078521	*	LOC105082118
1048	LOC105068497	LOC105078622	*	LOC105082311
1049	LOC105068519	LOC105078889	*	LOC105082336
1050	LOC105068526	LOC105078900	*	LOC105082445
1051	LOC105068527	LOC105079051	*	LOC105082452
1052	LOC105068558	LOC105079104	*	LOC105082516
1053	LOC105068562	LOC105079185	*	LOC105082695
1054	LOC105068753	LOC105079192	*	LOC105082767
1055	LOC105068754	LOC105079210	*	LOC105082794
1056	LOC105068757	LOC105079214	*	LOC105082876
1057	LOC105068832	LOC105079217	*	LOC105082985
1058	LOC105068861	LOC105079268	*	LOC105083110
1059	LOC105068968	LOC105079277	*	LOC105083208
1060	LOC105069072	LOC105079279	*	LOC105083334
1061	LOC105069091	LOC105079320	*	LOC105083336
1062	LOC105069128	LOC105079356	*	LOC105083348
1063	LOC105069178	LOC105079512	*	LOC105083467
1064	LOC105069191	LOC105079640	*	LOC105083513
1065	LOC105069287	LOC105079685	*	LOC105083611
1066	LOC105069309	LOC105079887	*	LOC105083617
1067	LOC105069321	LOC105079971	*	LOC105083932
1068	LOC105069337	LOC105080159	*	LOC105084068
1069	LOC105069339	LOC105080387	*	LOC105084069
1070	LOC105069354	LOC105080393	*	LOC105084075
1071	LOC105069443	LOC105080430	*	LOC105084108
1072	LOC105069499	LOC105080561	*	LOC105084109
1073	LOC105069501	LOC105080562	*	LOC105084112
1074	LOC105069515	LOC105080699	*	LOC105084116
1075	LOC105069531	LOC105080812	*	LOC105084143
1076	LOC105069565	LOC105080993	*	LOC105084146
1077	LOC105069567	LOC105080997	*	LOC105084159
1078	LOC105069572	LOC105081001	*	LOC105084182
1079	LOC105069581	LOC105081002	*	LPCAT3
1080	LOC105069586	LOC105081003	*	LRCH1
1081	LOC105069891	LOC105081010	*	LRIG3
1082	LOC105069929	LOC105081015	*	LRIT2
1083	LOC105069932	LOC105081020	*	LRP1
1084	LOC105069936	LOC105081022	*	LRRC37A
1085	LOC105069952	LOC105081024	*	LRRC47
1086	LOC105069958	LOC105081025	*	LRRD1
1087	LOC105069964	LOC105081028	*	LRRIQ1
1088	LOC105069968	LOC105081033	*	LRRIQ3
1089	LOC105069970	LOC105081075	*	LTBP2
1090	LOC105069971	LOC105081110	*	LTN1
1091	LOC105070026	LOC105081148	*	LY6G6F
1092	LOC105070055	LOC105081159	*	LYSMD2
1093	LOC105070065	LOC105081197	*	LYST
1094	LOC105070070	LOC105081232	*	MACF1
1095	LOC105070153	LOC105081366	*	MAD2L1
1096	LOC105070156	LOC105081402	*	MAK
1097	LOC105070158	LOC105081404	*	MALT1
1098	LOC105070164	LOC105081431	*	MAMDC2
1099	LOC105070168	LOC105081434	*	MAMDC4
1100	LOC105070170	LOC105081474	*	MAN1B1
1101	LOC105070193	LOC105081510	*	MAN2A1
1102	LOC105070262	LOC105081532	*	MAN2B2
1103	LOC105070412	LOC105081890	*	MANBA
1104	LOC105070416	LOC105081913	*	MAP2K1
1105	LOC105070439	LOC105082037	*	MAP3K10
1106	LOC105070489	LOC105082221	*	MAP3K12
1107	LOC105070492	LOC105082228	*	MAP3K4
1108	LOC105070503	LOC105082269	*	MAP4
1109	LOC105070573	LOC105082270	*	MAT1A
1110	LOC105070582	LOC105082272	*	MBD4
1111	LOC105070607	LOC105082316	*	MBTPS1
1112	LOC105070609	LOC105082356	*	MCM10
1113	LOC105070667	LOC105082359	*	MCM9
1114	LOC105070697	LOC105082663	*	MCPH1
1115	LOC105070762	LOC105082885	*	MDC1
1116	LOC105070802	LOC105082913	*	MDN1
1117	LOC105070914	LOC105082965	*	MECR
1118	LOC105070955	LOC105083068	*	MED22
1119	LOC105070989	LOC105083077	*	MEGF11
1120	LOC105070990	LOC105083195	*	MEGF6
1121	LOC105070999	LOC105083215	*	METTL20
1122	LOC105071009	LOC105083272	*	MFAP3L
1123	LOC105071054	LOC105083407	*	MFSD11
1124	LOC105071149	LOC105083611	*	MFSD4
1125	LOC105071152	LOC105083614	*	MGAM
1126	LOC105071157	LOC105083659	*	MIA3
1127	LOC105071188	LOC105083869	*	MICAL1
1128	LOC105071332	LOC105083919	*	MICALL2
1129	LOC105071335	LOC105083935	*	MIF4GD
1130	LOC105071338	LOC105084049	*	MINA
1131	LOC105071392	LOC105084067	*	MKI67
1132	LOC105071490	LOC105084071	*	MLPH
1133	LOC105071530	LOC105084166	*	MMACHC
1134	LOC105071613	LONRF2	*	MMEL1
1135	LOC105071644	LOXHD1	*	MMP21
1136	LOC105071648	LOXL4	*	MMP8
1137	LOC105071655	LPAR5	*	MMS22L
1138	LOC105071677	LRCH4	*	MPDZ
1139	LOC105071755	LRCOL1	*	MPHOSPH10
1140	LOC105071780	LRFN3	*	MPRIP
1141	LOC105071880	LRFN4	*	MROH2B
1142	LOC105071978	LRIT1	*	MROH5
1143	LOC105072015	LRP3	*	MRPL43
1144	LOC105072072	LRRC1	*	MRPL47
1145	LOC105072120	LRRC16A	*	MRPS18A
1146	LOC105072433	LRRC24	*	MRPS22
1147	LOC105072435	LRRC37A	*	MRVI1
1148	LOC105072437	LRRC6	*	MS4A14
1149	LOC105072455	LRRC61	*	MSR1
1150	LOC105072487	LRRTM1	*	MST1
1151	LOC105072536	LRRTM4	*	MTBP
1152	LOC105072616	LRWD1	*	MTCL1
1153	LOC105072815	LTBP2	*	MTG2
1154	LOC105072869	LTBR	*	MTHFD1
1155	LOC105072874	LYPD3	*	MTIF2
1156	LOC105072900	LYPLA2	*	MTMR11
1157	LOC105072958	LYST	*	MTMR12
1158	LOC105072978	LZTS2	*	MTMR4
1159	LOC105073162	MACF1	*	MTO1
1160	LOC105073163	MAD1L1	*	MTRR
1161	LOC105073173	MALSU1	*	MTTP
1162	LOC105073213	MAML3	*	MX1
1163	LOC105073223	MAMLD1	*	MX2
1164	LOC105073371	MAMSTR	*	MXRA5
1165	LOC105073621	MAN2B2	*	MYBPC2
1166	LOC105073717	MANBA	*	MYO7B
1167	LOC105073739	MANSC4	*	MYO9A
1168	LOC105073755	MAP10	*	MYOM3
1169	LOC105073767	MAP3K11	*	MYRFL
1170	LOC105073833	MAP4	*	N4BP1
1171	LOC105073848	MAP4K1	*	N4BP2
1172	LOC105073877	MAP4K4	*	NACAD
1173	LOC105073892	MAP7D1	*	NADSYN1
1174	LOC105073893	MAP7D3	*	NAIP
1175	LOC105073894	MAPK15	*	NAT10
1176	LOC105073984	MAPK8IP2	*	NAV2
1177	LOC105073985	MARK4	*	NAV3
1178	LOC105073995	MARVELD3	*	NBN
1179	LOC105074016	MAST1	*	NCAN
1180	LOC105074040	MAU2	*	NCAPD3
1181	LOC105074047	MBD1	*	NCF1
1182	LOC105074136	MBTD1	*	NCKAP5
1183	LOC105074149	MBTPS2	*	NCR1
1184	LOC105074203	MC5R	*	NDC80
1185	LOC105074204	MDGA2	*	NDST2
1186	LOC105074226	MDN1	*	NDUFS4
1187	LOC105074257	MED13	*	NECAB2
1188	LOC105074258	MED16	*	NEDD4L
1189	LOC105074259	MEF2A	*	NEK1
1190	LOC105074260	MEF2D	*	NES
1191	LOC105074315	MEGF10	*	NEU2
1192	LOC105074317	MEGF11	*	NEURL4
1193	LOC105074318	MEGF6	*	NFKB1
1194	LOC105074337	MEGF8	*	NFX1
1195	LOC105074343	METTL25	*	NGLY1
1196	LOC105074345	MFHAS1	*	NID1
1197	LOC105074406	MFSD10	*	NISCH
1198	LOC105074413	MGAM	*	NKAIN1
1199	LOC105074417	MGAT5B	*	NLRP13
1200	LOC105074423	MIA2	*	NLRP2
1201	LOC105074426	MICAL3	*	NLRP3
1202	LOC105074430	MICALCL	*	NLRP5
1203	LOC105074431	MICALL1	*	NLRX1
1204	LOC105074470	MICALL2	*	NMUR2
1205	LOC105074472	MIDN	*	NOL4
1206	LOC105074475	MINK1	*	NOXA1
1207	LOC105074477	MKI67	*	NPAS1
1208	LOC105074479	MKL2	*	NPC1L1
1209	LOC105074501	MKLN1	*	NPFFR1
1210	LOC105074505	MKRN1	*	NPM2
1211	LOC105074522	MKS1	*	NPPA
1212	LOC105074528	MLLT4	*	NRCAM
1213	LOC105074536	MLLT6	*	NSUN2
1214	LOC105074563	MLNR	*	NTF3
1215	LOC105074723	MMD2	*	NUCB1
1216	LOC105074773	MMEL1	*	NUDC
1217	LOC105074777	MMP15	*	NUDT15
1218	LOC105074779	MMP25	*	NUDT16L1
1219	LOC105074786	MMS19	*	NUMA1
1220	LOC105074811	MOB3A	*	NUP155
1221	LOC105074896	MOGAT1	*	NUP214
1222	LOC105074897	MON1B	*	NUP62
1223	LOC105074966	MON2	*	NUTM1
1224	LOC105075214	MORC2	*	NWD1
1225	LOC105075429	MORN3	*	NXPE4
1226	LOC105075438	MPDZ	*	OBSCN
1227	LOC105075501	MRI1	*	ODC1
1228	LOC105075536	MRM1	*	OFD1
1229	LOC105075642	MROH2A	*	OGDHL
1230	LOC105075715	MROH2B	*	OLAH
1231	LOC105075742	MRPL14	*	OLFM4
1232	LOC105075876	MRPL20	*	OLFML1
1233	LOC105075896	MRPL39	*	OPTC
1234	LOC105075905	MRPL44	*	OSBPL10
1235	LOC105076114	MRPL9	*	OTOA
1236	LOC105076134	MRPS5	*	OTOF
1237	LOC105076135	MRPS9	*	OTOG
1238	LOC105076137	MRVI1	*	OTOP1
1239	LOC105076142	MS4A14	*	OTUD3
1240	LOC105076143	MS4A15	*	OTUD7B
1241	LOC105076158	MSLN	*	OTULIN
1242	LOC105076256	MTCL1	*	OXLD1
1243	LOC105076258	MTFR1	*	PADI6
1244	LOC105076264	MTMR10	*	PALD1
1245	LOC105076294	MTMR4	*	PAN3
1246	LOC105076340	MTNR1A	*	PAPLN
1247	LOC105076363	MTNR1B	*	PAQR5
1248	LOC105076364	MTTP	*	PAQR7
1249	LOC105076386	MUC5AC	*	PARP14
1250	LOC105076389	MUSK	*	PARP3
1251	LOC105076399	MXD3	*	PARP4
1252	LOC105076400	MXRA7	*	PARP9
1253	LOC105076402	MYADML2	*	PARVA
1254	LOC105076405	MYCBP	*	PASK
1255	LOC105076406	MYCBP2	*	PATE2
1256	LOC105076407	MYH7B	*	PAX7
1257	LOC105076409	MYL1	*	PCCB
1258	LOC105076411	MYLK2	*	PCDH20
1259	LOC105076413	MYLK3	*	PCIF1
1260	LOC105076417	MYO15A	*	PCMTD2
1261	LOC105076421	MYO16	*	PCNT
1262	LOC105076457	MYO1A	*	PCNXL4
1263	LOC105076659	MYO1F	*	PCSK2
1264	LOC105076660	MYO6	*	PCSK7
1265	LOC105076666	MYO7A	*	PCSK9
1266	LOC105076679	MYOM1	*	PDCD2
1267	LOC105076691	MYPOP	*	PDE1C
1268	LOC105076724	MYRF	*	PDE2A
1269	LOC105076725	MYT1L	*	PDE8B
1270	LOC105076738	MZF1	*	PDHX
1271	LOC105076742	NAB2	*	PDZD2
1272	LOC105076743	NACA	*	PEG3
1273	LOC105076745	NACAD	*	PELO
1274	LOC105076748	NAF1	*	PER2
1275	LOC105076750	NAGPA	*	PER3
1276	LOC105076751	NAGS	*	PEX11G
1277	LOC105076754	NAP1L3	*	PEX14
1278	LOC105076758	NAPRT	*	PFAS
1279	LOC105076764	NARF	*	PGM2L1
1280	LOC105076834	NAT14	*	PGM3
1281	LOC105076847	NAT9	*	PHF12
1282	LOC105076849	NAV1	*	PHF3
1283	LOC105076850	NCAPD2	*	PI3
1284	LOC105076853	NCAPH	*	PIAS3
1285	LOC105076854	NCLN	*	PIEZO2
1286	LOC105076881	NCOA6	*	PIK3C2A
1287	LOC105076960	NDNL2	*	PIK3C2B
1288	LOC105077016	NDOR1	*	PIKFYVE
1289	LOC105077028	NDST1	*	PILRB
1290	LOC105077031	NEIL3	*	PITPNM2
1291	LOC105077048	NELFA	*	PIWIL1
1292	LOC105077107	NELFB	*	PKD1L2
1293	LOC105077317	NEUROG2	*	PKDREJ
1294	LOC105077328	NFATC2IP	*	PKN3
1295	LOC105077396	NFKBIL1	*	PLA2G2A
1296	LOC105077421	NFRKB	*	PLA2G3
1297	LOC105077560	NHLH1	*	PLA2G4E
1298	LOC105077561	NHS	*	PLA2G4F
1299	LOC105077574	NICN1	*	PLA2G6
1300	LOC105077585	NID2	*	PLB1
1301	LOC105077608	NKAIN2	*	PLCE1
1302	LOC105077662	NKD1	*	PLEC
1303	LOC105077664	NKPD1	*	PLEKHG3
1304	LOC105077687	NLRC3	*	PLXNA1
1305	LOC105077734	NLRP1	*	PMFBP1
1306	LOC105077775	NLRP9	*	POLD1
1307	LOC105077782	NMUR1	*	POLM
1308	LOC105077864	NNMT	*	POMGNT2
1309	LOC105077931	NOB1	*	PON3
1310	LOC105077933	NOBOX	*	PPARA
1311	LOC105077956	NOD2	*	PPM1H
1312	LOC105077969	NOM1	*	PPP1R10
1313	LOC105077971	NOP14	*	PPP1R15A
1314	LOC105077973	NOP2	*	PPP1R36
1315	LOC105078090	NOS1	*	PPP1R9A
1316	LOC105078180	NOTCH1	*	PPP3CB
1317	LOC105078197	NOTO	*	PPRC1
1318	LOC105078219	NPAS2	*	PQLC2
1319	LOC105078463	NPBWR1	*	PRAM1
1320	LOC105078521	NPFFR1	*	PRAME
1321	LOC105078621	NPNT	*	PRCP
1322	LOC105078630	NR2E1	*	PRDM7
1323	LOC105078714	NR5A2	*	PREPL
1324	LOC105078873	NRAP	*	PRG2
1325	LOC105078880	NRGN	*	PRICKLE2
1326	LOC105078894	NRL	*	PRKDC
1327	LOC105078906	NRROS	*	PRMT2
1328	LOC105078941	NSRP1	*	PROC
1329	LOC105078974	NSUN6	*	PRODH2
1330	LOC105079008	NT5DC2	*	PRRG2
1331	LOC105079051	NTN1	*	PRSS12
1332	LOC105079071	NTRK1	*	PRSS35
1333	LOC105079104	NUBP1	*	PRTFDC1
1334	LOC105079107	NUDT4	*	PRUNE2
1335	LOC105079185	NUDT8	*	PRX
1336	LOC105079214	NUFIP2	*	PSAPL1
1337	LOC105079217	NUP210	*	PSD3
1338	LOC105079267	NXPE3	*	PSD4
1339	LOC105079277	NXPH4	*	PSMB10
1340	LOC105079319	NYAP1	*	PSMD7
1341	LOC105079323	NYX	*	PSME2
1342	LOC105079331	OBSCN	*	PTGIR
1343	LOC105079482	OBSL1	*	PTGR2
1344	LOC105079535	OCA2	*	PTK6
1345	LOC105079536	OFCC1	*	PTPN13
1346	LOC105079557	ONECUT3	*	PTPN22
1347	LOC105079640	OPRD1	*	PTPRH
1348	LOC105079725	OS9	*	PTPRJ
1349	LOC105079892	OSBPL2	*	PTPRT
1350	LOC105079941	OTOF	*	PUS1
1351	LOC105080002	OTUD6A	*	QRICH2
1352	LOC105080017	OTX1	*	QSER1
1353	LOC105080064	P4HA2	*	RAB11FIP1
1354	LOC105080072	PACS2	*	RAB39A
1355	LOC105080130	PADI1	*	RAB44
1356	LOC105080170	PAIP2	*	RAB4A
1357	LOC105080298	PAK4	*	RABGGTB
1358	LOC105080318	PANK4	*	RAG1
1359	LOC105080410	PAPLN	*	RAMP1
1360	LOC105080436	PAPOLB	*	RAPGEF1
1361	LOC105080506	PAQR6	*	RASGEF1B
1362	LOC105080508	PARD6G	*	RBKS
1363	LOC105080516	PARVB	*	RBL2
1364	LOC105080563	PARVG	*	RBM15B
1365	LOC105080583	PASK	*	RBM44
1366	LOC105080699	PAX1	*	RBM6
1367	LOC105080781	PAXIP1	*	RDH13
1368	LOC105080832	PBK	*	RDH5
1369	LOC105080870	PBX1	*	REC8
1370	LOC105080889	PCDH8	*	RELN
1371	LOC105080934	PCDHA12	*	REN
1372	LOC105080948	PCDHAC2	*	RFESD
1373	LOC105080955	PCLO	*	RFTN1
1374	LOC105080988	PCNT	*	RFX5
1375	LOC105080990	PCNXL2	*	RGAG1
1376	LOC105080991	PDE7B	*	RGS6
1377	LOC105080993	PDIA5	*	RGSL1
1378	LOC105080994	PDX1	*	RIBC2
1379	LOC105080995	PER2	*	RIMBP3C
1380	LOC105080997	PFKL	*	RIN2
1381	LOC105080998	PFN1	*	RIPK1
1382	LOC105081003	PGAM2	*	RMDN3
1383	LOC105081004	PGAP2	*	RNF157
1384	LOC105081005	PGLS	*	RNF186
1385	LOC105081006	PHACTR3	*	RNF213
1386	LOC105081007	PHKB	*	RNF31
1387	LOC105081008	PHLPP1	*	RNLS
1388	LOC105081009	PI4K2B	*	RNMTL1
1389	LOC105081010	PIEZO1	*	RNPC3
1390	LOC105081013	PIF1	*	ROS1
1391	LOC105081014	PIGH	*	RPAP2
1392	LOC105081015	PIGX	*	RPGRIP1L
1393	LOC105081017	PIGZ	*	RPL37A
1394	LOC105081018	PIK3R5	*	RPL4
1395	LOC105081021	PILRA	*	RPL7L1
1396	LOC105081022	PIP	*	RPTN
1397	LOC105081024	PITPNM2	*	RRP1
1398	LOC105081025	PITRM1	*	RRP12
1399	LOC105081028	PITX3	*	RSL1D1
1400	LOC105081033	PKD1	*	RSPH14
1401	LOC105081034	PKDCC	*	RSPH3
1402	LOC105081036	PKDREJ	*	RTP4
1403	LOC105081037	PKHD1	*	RUFY4
1404	LOC105081038	PLCD3	*	RWDD2B
1405	LOC105081039	PLCH2	*	RXFP2
1406	LOC105081040	PLEC	*	RYR2
1407	LOC105081041	PLEKHF1	*	S100A1
1408	LOC105081043	PLEKHG6	*	S100A2
1409	LOC105081044	PLIN5	*	S100A5
1410	LOC105081046	PML	*	SACS
1411	LOC105081052	PNPLA5	*	SALL2
1412	LOC105081053	POC5	*	SAMSN1
1413	LOC105081064	PODNL1	*	SCAPER
1414	LOC105081071	POLM	*	SCARA3
1415	LOC105081075	POLQ	*	SCARA5
1416	LOC105081076	POLR1A	*	SCN10A
1417	LOC105081082	POLRMT	*	SCNN1B
1418	LOC105081110	POMK	*	SCYL1
1419	LOC105081197	PON2	*	SCYL3
1420	LOC105081389	POU4F2	*	SDE2
1421	LOC105081434	POU5F1	*	SDK2
1422	LOC105081435	PPAPDC3	*	SEC14L1
1423	LOC105081513	PPIF	*	SEC16B
1424	LOC105081517	PPP1R12C	*	SEC23B
1425	LOC105081532	PPP1R13B	*	SEC24B
1426	LOC105081543	PPP1R15A	*	SEC24C
1427	LOC105081554	PPP1R16B	*	SECTM1
1428	LOC105081641	PPP1R1B	*	SELENBP1
1429	LOC105081683	PPP1R35	*	SELPLG
1430	LOC105081754	PPP1R37	*	SEMA4B
1431	LOC105081767	PPP1R7	*	SEMA6D
1432	LOC105081811	PPP1R9A	*	SEMA7A
1433	LOC105081813	PPP6R1	*	SENP5
1434	LOC105081847	PRDM10	*	SERGEF
1435	LOC105081906	PRDM16	*	SERPINA9
1436	LOC105082016	PRF1	*	SERPINB1
1437	LOC105082129	PRG4	*	SERPINB2
1438	LOC105082266	PRIM1	*	SERPINB6
1439	LOC105082269	PRIM2	*	SERPINB8
1440	LOC105082310	PRKCZ	*	SETBP1
1441	LOC105082336	PRKG1	*	SFXN5
1442	LOC105082445	PROZ	*	SGCG
1443	LOC105082452	PRPF38B	*	SH3GL3
1444	LOC105082454	PRPF40A	*	SH3PXD2B
1445	LOC105082494	PRR12	*	SH3RF2
1446	LOC105082504	PRR3	*	SH3TC1
1447	LOC105082664	PRR33	*	SH3YL1
1448	LOC105082767	PRRC2A	*	SHARPIN
1449	LOC105082913	PRRC2B	*	SHCBP1L
1450	LOC105082993	PRSS33	*	SHMT2
1451	LOC105083056	PRUNE2	*	SHPK
1452	LOC105083068	PSD2	*	SHQ1
1453	LOC105083076	PSD3	*	SHROOM2
1454	LOC105083077	PSMD11	*	SHROOM3
1455	LOC105083139	PSMD8	*	SKIL
1456	LOC105083197	PSPN	*	SLC12A1
1457	LOC105083208	PTBP1	*	SLC14A2
1458	LOC105083272	PTCHD2	*	SLC16A12
1459	LOC105083338	PTCHD3	*	SLC17A3
1460	LOC105083613	PTCHD4	*	SLC17A9
1461	LOC105083617	PTDSS1	*	SLC19A3
1462	LOC105083618	PTPN11	*	SLC25A23
1463	LOC105083869	PTPN18	*	SLC28A2
1464	LOC105083907	PTPRS	*	SLC32A1
1465	LOC105083935	PTPRZ1	*	SLC34A2
1466	LOC105084018	PTRH1	*	SLC35B4
1467	LOC105084027	PURA	*	SLC35E1
1468	LOC105084063	PYCRL	*	SLC35E3
1469	LOC105084075	QRICH2	*	SLC38A10
1470	LOC105084108	R3HDM4	*	SLC38A11
1471	LOC105084109	RAB11FIP5	*	SLC38A6
1472	LOC105084112	RAB19	*	SLC38A8
1473	LOC105084146	RABL6	*	SLC39A12
1474	LOC105084151	RAD23A	*	SLC46A2
1475	LOC105084157	RAD54B	*	SLC4A9
1476	LOC105084163	RARS	*	SLC5A1
1477	LOXL1	RASAL3	*	SLC5A2
1478	LPHN2	RB1CC1	*	SLC5A4
1479	LPIN1	RBM10	*	SLC6A12
1480	LRCH4	RBM19	*	SLC7A7
1481	LRFN2	RBM23	*	SLC8A2
1482	LRIG2	RBM24	*	SLC8B1
1483	LRIT3	RBM33	*	SLFNL1
1484	LRP1	RBM45	*	SLIT2
1485	LRP2	RBSN	*	SMARCAL1
1486	LRP5	RCN3	*	SMC1B
1487	LRP6	RD3	*	SMG1
1488	LRRC16B	RDH11	*	SMLR1
1489	LRRC19	RELB	*	SMPD4
1490	LRRC24	REPIN1	*	SMTNL1
1491	LRRC34	RERE	*	SNTG2
1492	LRRC37A	REV1	*	SNX13
1493	LRRC4C	REXO1	*	SNX19
1494	LRRC6	RFX1	*	SOD1
1495	LRRFIP1	RFXAP	*	SORBS1
1496	LRRFIP2	RGL1	*	SORCS2
1497	LRRN2	RGS20	*	SPATA1
1498	LTBP2	RGS3	*	SPATA21
1499	LTBP4	RGS9BP	*	SPATA24
1500	LYAR	RGSL1	*	SPATA31A3
1501	LYST	RIBC2	*	SPATA5
1502	LZTS2	RIC3	*	SPEF2
1503	M1AP	RILPL1	*	SPICE1
1504	MAATS1	RIN2	*	SPIDR
1505	MACC1	RIN3	*	SPN
1506	MACF1	RIPK4	*	SPOCD1
1507	MALRD1	RMDN1	*	SPTB
1508	MAMDC2	RNF112	*	SPTBN5
1509	MAP1A	RNF144A	*	SPZ1
1510	MAP3K1	RNF165	*	SRBD1
1511	MAP3K10	RNF19B	*	SRCAP
1512	MAP3K13	RNF212B	*	SRRD
1513	MAP3K2	RNF213	*	SS18L1
1514	MAP4	RNF225	*	SSC5D
1515	MAP7	ROBO3	*	SSH2
1516	MAP7D1	ROS1	*	SSTR2
1517	MAP9	RP1L1	*	SSTR5
1518	MARK4	RPAP2	*	ST18
1519	MARS	RPGR	*	ST6GALNAC3
1520	MARS2	RPIA	*	STAB1
1521	MASP2	RPL10	*	STAB2
1522	MAST3	RPL29	*	STARD9
1523	MATR3	RPP40	*	STBD1
1524	MBD1	RPS6KL1	*	STEAP4
1525	MBD4	RPTOR	*	STK11IP
1526	MBD5	RPUSD2	*	STON1
1527	MBNL2	RRAGA	*	STPG2
1528	MBOAT4	RRP1B	*	STRA6
1529	MBP	RRS1	*	STX12
1530	MCC	RSF1	*	SUCNR1
1531	MCF2L2	RSPH4A	*	SUCO
1532	MCM3AP	RSRC2	*	SUSD5
1533	MCTP1	RSRP1	*	SUSD6
1534	MDC1	RTBDN	*	SVEP1
1535	MDH1B	RTKN2	*	SWT1
1536	MDN1	RTL1	*	SYCP2L
1537	MED22	RTP5	*	SYNE1
1538	MED6	RTTN	*	SYNE2
1539	MEGF6	RUNDC3A	*	SYNE4
1540	MEP1B	RUNX1T1	*	SYNPO2
1541	MEPCE	RUSC1	*	TACC2
1542	MERTK	RYR2	*	TAF9
1543	METTL18	SAMD11	*	TAOK2
1544	METTL23	SAPCD2	*	TAP1
1545	METTL25	SARS2	*	TAPBP
1546	METTL2A	SBF2	*	TARM1
1547	METTL7B	SBNO2	*	TARS
1548	MEX3B	SBSPON	*	TBC1D14
1549	MFSD3	SCAMP5	*	TBC1D19
1550	MFSD8	SCAND1	*	TBC1D22B
1551	MGAT2	SCAP	*	TBCE
1552	MGME1	SCNN1A	*	TBX1
1553	MIA3	SCNN1B	*	TBX5
1554	MICAL1	SCNN1D	*	TCEANC2
1555	MICAL2	SCRIB	*	TCHH
1556	MICALCL	SDCBP	*	TDRD1
1557	MICALL2	SDCBP2	*	TDRD3
1558	MICU3	SDE2	*	TECTA
1559	MIEF2	SEC14L1	*	TEP1
1560	MIIP	SEC14L3	*	TET1
1561	MILR1	SEC16A	*	TET2
1562	MITD1	SEC23B	*	TEX15
1563	MKI67	SEH1L	*	TFAP4
1564	MKS1	SELPLG	*	TFCP2
1565	MLH3	SEMA3F	*	TG
1566	MLKL	SEMA4D	*	TGM1
1567	MLLT10	SEMA4G	*	TGS1
1568	MLPH	SERPINA3	*	THEMIS2
1569	MMP15	SERPINB2	*	THNSL2
1570	MORC3	SERTAD2	*	THSD7B
1571	MOSPD3	SETD1A	*	THUMPD2
1572	MOV10L1	SETD1B	*	TICRR
1573	MPDZ	SF1	*	TIE1
1574	MPO	SF3A2	*	TIMD4
1575	MPZL2	SFRP1	*	TIMELESS
1576	MRGPRD	SFRP5	*	TKTL2
1577	MROH2A	SGCZ	*	TLL1
1578	MROH5	SGMS1	*	TLN2
1579	MROH7	SGPP2	*	TLR1
1580	MRPL37	SGSH	*	TLR10
1581	MRPL45	SH2D2A	*	TLR6
1582	MRPL50	SH2D4B	*	TLR9
1583	MRPL51	SH3BGRL2	*	TMC6
1584	MRPS18B	SH3BP1	*	TMC8
1585	MRPS24	SH3BP5	*	TMEM104
1586	MRPS35	SH3BP5L	*	TMEM115
1587	MS4A14	SH3RF1	*	TMEM125
1588	MSH3	SH3RF3	*	TMEM126B
1589	MST1	SH3TC1	*	TMEM131
1590	MTAP	SHANK1	*	TMEM132B
1591	MTBP	SHANK2	*	TMEM140
1592	MTF1	SHC1	*	TMEM155
1593	MTFMT	SHCBP1	*	TMEM169
1594	MTFR2	SHE	*	TMEM184A
1595	MTHFSD	SHISA2	*	TMEM212
1596	MTNR1A	SHISA7	*	TMEM221
1597	MTR	SHOX2	*	TMEM236
1598	MTSS1L	SHROOM2	*	TMEM256
1599	MUC15	SHROOM3	*	TMEM44
1600	MUC5AC	SIGIRR	*	TMEM45B
1601	MUC6	SIK1	*	TMEM52B
1602	MUTYH	SIPA1	*	TMEM67
1603	MX1	SIPA1L3	*	TMEM8A
1604	MXRA5	SIX2	*	TMPRSS4
1605	MYADM	SIX3	*	TMTC1
1606	MYBL1	SIX4	*	TNC
1607	MYBPC3	SKI	*	TNFRSF17
1608	MYBPHL	SKOR1	*	TNFRSF25
1609	MYCBP2	SLC12A7	*	TNFRSF8
1610	MYH14	SLC15A2	*	TNN
1611	MYH6	SLC16A11	*	TNRC6A
1612	MYH8	SLC18A1	*	TNS4
1613	MYO10	SLC19A1	*	TOE1
1614	MYO15A	SLC22A18	*	TOP3A
1615	MYO18A	SLC22A20	*	TOPAZ1
1616	MYO18B	SLC22A23	*	TPCN1
1617	MYO1E	SLC23A3	*	TPH2
1618	MYO3A	SLC25A1	*	TPO
1619	MYO3B	SLC25A46	*	TPPP2
1620	MYO5A	SLC27A1	*	TRAF3IP1
1621	MYO5B	SLC27A2	*	TRAPPC6A
1622	MYO5C	SLC29A1	*	TRAPPC8
1623	MYO6	SLC30A1	*	TRIB3
1624	MYO9A	SLC30A7	*	TRIM10
1625	MYOF	SLC34A2	*	TRIM56
1626	MYZAP	SLC35A2	*	TRIM65
1627	NAA16	SLC35D3	*	TRIM66
1628	NAA25	SLC35E4	*	TRMT1L
1629	NAA30	SLC38A10	*	TRMU
1630	NACA	SLC39A8	*	TRPM1
1631	NACAD	SLC41A3	*	TRPM2
1632	NADSYN1	SLC45A1	*	TRPM4
1633	NAIP	SLC45A4	*	TRPM6
1634	NAPSA	SLC47A2	*	TRPS1
1635	NAT6	SLC4A3	*	TRPV1
1636	NBAS	SLC52A3	*	TRUB1
1637	NBEA	SLC5A10	*	TSEN54
1638	NBEAL2	SLC6A13	*	TSHZ3
1639	NBN	SLC6A18	*	TSPAN10
1640	NCAM1	SLC6A8	*	TSPAN19
1641	NCAPD2	SLC7A13	*	TTC23
1642	NCAPD3	SLC8A2	*	TTC27
1643	NCAPG	SLC8B1	*	TTC28
1644	NCF2	SLC9A5	*	TTC34
1645	NCKAP5	SLC9B2	*	TTC37
1646	NCOA2	SLCO2A1	*	TTF2
1647	NCOA3	SLCO4A1	*	TTLL12
1648	NDFIP1	SLCO6A1	*	TTLL4
1649	NDST3	SLIRP	*	TTLL6
1650	NDUFA12	SLIT1	*	TTLL8
1651	NDUFA9	SLIT2	*	TTLL9
1652	NDUFB3	SMAP1	*	UBA7
1653	NDUFB9	SMARCA4	*	UBE2J1
1654	NDUFS3	SMCO2	*	UBE4B
1655	NEK1	SMO	*	UBN2
1656	NEK11	SMPD4	*	UBR1
1657	NEK5	SMTNL1	*	UBR4
1658	NEK9	SMUG1	*	UBXN10
1659	NES	SNAP23	*	UBXN2A
1660	NEU3	SNAPC4	*	UBXN8
1661	NEURL3	SNED1	*	UCP1
1662	NEURL4	SNTG2	*	UGT2A1
1663	NEUROD6	SNX19	*	UHRF1BP1L
1664	NF2	SNX29	*	ULK4
1665	NFATC3	SOCS1	*	UMOD
1666	NFIB	SOD3	*	UMODL1
1667	NFIL3	SOX12	*	UNC13C
1668	NFIX	SOX21	*	UNC45B
1669	NFKBIZ	SOX30	*	UNC5B
1670	NFS1	SOX4	*	UNC93A
1671	NHLRC1	SP9	*	USP13
1672	NHLRC2	SPAM1	*	USP19
1673	NHLRC3	SPATA5	*	USP38
1674	NHSL1	SPDL1	*	USP43
1675	NID2	SPEG	*	USP5
1676	NIN	SPERT	*	USP9X
1677	NKAPL	SPICE1	*	USPL1
1678	NLRC5	SPIRE2	*	UTP14A
1679	NLRP1	SPRTN	*	UTP18
1680	NLRP6	SPTBN4	*	UVSSA
1681	NMI	SPTLC2	*	VILL
1682	NMRK2	SRC	*	VIPAS39
1683	NOD2	SRRM4	*	VPS13C
1684	NOL8	SRRM5	*	VSTM2A
1685	NOS1	SRSF11	*	VWA2
1686	NOTCH3	SSFA2	*	VWA3B
1687	NPAS3	SSPO	*	VWA8
1688	NPAT	ST18	*	WBP5
1689	NPEPPS	STAB2	*	WDFY3
1690	NPHP4	STAC2	*	WDR17
1691	NPHS2	STAP2	*	WDR27
1692	NPL	STARD9	*	WDR46
1693	NPR2	STAU2	*	WDR60
1694	NR1D2	STBD1	*	WDR62
1695	NR2F1	STK25	*	WDR76
1696	NSUN3	STK31	*	WDR81
1697	NTNG1	STMND1	*	WDR88
1698	NTNG2	STON2	*	WDR89
1699	NUDT19	STX6	*	WDR90
1700	NUMBL	SULF1	*	WEE2
1701	NUP153	SULT4A1	*	WFDC13
1702	NUP205	SUN3	*	WFDC2
1703	NUP210	SUPT6H	*	WFDC8
1704	NUP210L	SUV39H2	*	WISP1
1705	NUP88	SVIL	*	WISP2
1706	NUPL2	SVOPL	*	WLS
1707	NUTM1	SYCE3	*	WRN
1708	NVL	SYCP2L	*	WSCD1
1709	NXPE2	SYNDIG1	*	WWC3
1710	NYAP1	SYNE1	*	XCR1
1711	NYAP2	SYT13	*	XDH
1712	OBSCN	SYTL3	*	XG
1713	OC90	TAAR1	*	XKR5
1714	ODAM	TAAR9	*	XRCC5
1715	ODF2	TAC3	*	ZAN
1716	OFCC1	TAF1	*	ZAR1L
1717	OGDH	TAL1	*	ZBTB14
1718	OGFR	TAL2	*	ZBTB32
1719	OMA1	TAPBPL	*	ZBTB47
1720	OPN4	TARBP1	*	ZBTB8B
1721	ORAI1	TBC1D10B	*	ZC3H12C
1722	ORC4	TBC1D16	*	ZC3H6
1723	ORC5	TBC1D17	*	ZCCHC11
1724	OSGIN1	TBC1D22A	*	ZCWPW2
1725	OTOA	TBC1D31	*	ZDHHC8
1726	OTOF	TBC1D8	*	ZFC3H1
1727	OTOG	TBCB	*	ZFHX3
1728	OTOGL	TBCE	*	ZFHX4
1729	OTOP1	TBR1	*	ZFP28
1730	OTP	TBX2	*	ZFP41
1731	OXR1	TBX4	*	ZFP69
1732	P2RX7	TCEAL4	*	ZFR
1733	P2RY13	TCF25	*	ZFYVE26
1734	PABPN1L	TCFL5	*	ZHX1
1735	PADI2	TEAD3	*	ZHX3
1736	PADI3	TEAD4	*	ZKSCAN2
1737	PADI4	TECR	*	ZKSCAN7
1738	PAK6	TEKT3	*	ZNF106
1739	PALLD	TEKT5	*	ZNF132
1740	PANX1	TENM3	*	ZNF135
1741	PAPPA	TEP1	*	ZNF16
1742	PAPSS2	TERF2	*	ZNF169
1743	PAQR6	TERF2IP	*	ZNF239
1744	PARK7	TESC	*	ZNF274
1745	PARL	TEX19	*	ZNF281
1746	PARP10	TEX22	*	ZNF286A
1747	PARP14	TFPI	*	ZNF292
1748	PARP2	TG	*	ZNF3
1749	PARS2	TGFBR3L	*	ZNF329
1750	PATL2	TGM2	*	ZNF354C
1751	PBXIP1	TGM6	*	ZNF394
1752	PCDH10	TH	*	ZNF404
1753	PCDH15	THBD	*	ZNF407
1754	PCDHB2	THBS2	*	ZNF417
1755	PCF11	THOC6	*	ZNF469
1756	PCLO	THTPA	*	ZNF48
1757	PCNA	TIAM2	*	ZNF513
1758	PCNT	TICAM1	*	ZNF518B
1759	PCSK1	TIGD5	*	ZNF532
1760	PCSK5	TIMP4	*	ZNF541
1761	PDCD11	TLR8	*	ZNF544
1762	PDCD1LG2	TLX2	*	ZNF551
1763	PDE12	TM7SF2	*	ZNF568
1764	PDE4B	TM7SF3	*	ZNF572
1765	PDE7A	TMEM104	*	ZNF573
1766	PDE9A	TMEM120B	*	ZNF583
1767	PDXDC1	TMEM121	*	ZNF592
1768	PDZD2	TMEM125	*	ZNF606
1769	PDZD7	TMEM127	*	ZNF613
1770	PECR	TMEM132C	*	ZNF619
1771	PEPD	TMEM132D	*	ZNF620
1772	PER2	TMEM132E	*	ZNF621
1773	PEX1	TMEM143	*	ZNF658
1774	PFKP	TMEM194A	*	ZNF667
1775	PFN1	TMEM26	*	ZNF687
1776	PGM3	TMEM39A	*	ZNF750
1777	PHB	TMEM43	*	ZNF772
1778	PHF12	TMEM63A	*	ZNF831
1779	PHF3	TMEM63C	*	ZNF853
1780	PHLDB1	TMEM88B	*	ZNF891
1781	PHLPP2	TMIGD2	*	ZNHIT3
1782	PHOX2B	TMPRSS9	*	ZPLD1
1783	PHTF1	TMX3	*	ZSCAN25
1784	PICK1	TNC	*	ZSCAN4
1785	PIDD1	TNFRSF13B	*	ZW10
1786	PIF1	TNFRSF6B	*	ZWILCH
1787	PIGG	TNNI3	*	*
1788	PIGK	TNNT3	*	*
1789	PIGR	TNRC18	*	*
1790	PIK3C2B	TNS3	*	*
1791	PIK3C2G	TNXB	*	*
1792	PIK3C3	TOLLIP	*	*
1793	PIK3CG	TOM1	*	*
1794	PILRA	TOMM40	*	*
1795	PILRB	TOMM70A	*	*
1796	PIRT	TONSL	*	*
1797	PITPNM1	TOP3A	*	*
1798	PKD1L2	TOX	*	*
1799	PKD2L1	TP53RK	*	*
1800	PKHD1	TP73	*	*
1801	PKP1	TPK1	*	*
1802	PLCB2	TPR	*	*
1803	PLCB4	TPRG1	*	*
1804	PLCE1	TPST2	*	*
1805	PLCH2	TRIB3	*	*
1806	PLCXD2	TRIM10	*	*
1807	PLD1	TRIM14	*	*
1808	PLD4	TRIM35	*	*
1809	PLEKHA7	TRIM55	*	*
1810	PLEKHD1	TRIM58	*	*
1811	PLEKHG6	TRIM65	*	*
1812	PLEKHH1	TRIM8	*	*
1813	PLEKHM2	TRIP6	*	*
1814	PLOD2	TRMT10C	*	*
1815	PLOD3	TRPM5	*	*
1816	PLVAP	TRPV6	*	*
1817	PLXNA2	TSC22D1	*	*
1818	PLXNB1	TSHZ1	*	*
1819	PLXNB2	TSTA3	*	*
1820	PLXND1	TSTD1	*	*
1821	PM20D1	TTBK1	*	*
1822	PMEL	TTC12	*	*
1823	PNLIPRP3	TTC27	*	*
1824	PNPLA1	TTC34	*	*
1825	PNPLA6	TTLL10	*	*
1826	PNPLA8	TTLL12	*	*
1827	POGZ	TTLL5	*	*
1828	POLE2	TTLL7	*	*
1829	POLQ	TTN	*	*
1830	POLR2G	TUBGCP4	*	*
1831	POMGNT1	TUBGCP6	*	*
1832	POMT1	TULP1	*	*
1833	PON2	TWIST2	*	*
1834	POT1	TXK	*	*
1835	PPARD	TXNDC2	*	*
1836	PPID	TYW3	*	*
1837	PPL	U2AF1	*	*
1838	PPM1B	UBALD1	*	*
1839	PPP1R12B	UBAP1L	*	*
1840	PPP1R13L	UBE2S	*	*
1841	PPP1R21	UBN2	*	*
1842	PPP1R26	UBQLN4	*	*
1843	PPP1R3A	UCN	*	*
1844	PPP1R3B	UHRF1	*	*
1845	PPP1R3C	ULK1	*	*
1846	PPP6R2	UNC13C	*	*
1847	PRCP	URAD	*	*
1848	PRDM5	URB1	*	*
1849	PRDX1	USH2A	*	*
1850	PRELP	USP18	*	*
1851	PREP	USP20	*	*
1852	PREX1	USP42	*	*
1853	PREX2	UTRN	*	*
1854	PRICKLE2	VAV1	*	*
1855	PRKCB	VAV2	*	*
1856	PRKDC	VENTX	*	*
1857	PRKX	VHL	*	*
1858	PRMT3	VIPR2	*	*
1859	PRMT5	VPS13C	*	*
1860	PRPF4	VPS37B	*	*
1861	PRPF6	VPS51	*	*
1862	PRR35	VPS9D1	*	*
1863	PRRC2A	VTI1B	*	*
1864	PRRT3	VWA8	*	*
1865	PRSS12	VWF	*	*
1866	PRSS22	WAPAL	*	*
1867	PRSS23	WAS	*	*
1868	PRSS45	WASF3	*	*
1869	PRSS50	WBSCR28	*	*
1870	PRSS55	WDFY4	*	*
1871	PRTG	WDR1	*	*
1872	PRUNE2	WDR20	*	*
1873	PSKH2	WDR33	*	*
1874	PSMD12	WDR4	*	*
1875	PSMD3	WDR64	*	*
1876	PSMD7	WDR7	*	*
1877	PSME2	WDTC1	*	*
1878	PTCH2	WEE2	*	*
1879	PTCHD2	WIBG	*	*
1880	PTGFRN	WIZ	*	*
1881	PTGR1	WNK2	*	*
1882	PTPLA	WNT3A	*	*
1883	PTPN20B	WNT5A	*	*
1884	PTPN23	WWC3	*	*
1885	PTPRC	WWTR1	*	*
1886	PTPRQ	XPO4	*	*
1887	PUM1	XYLT2	*	*
1888	PXT1	YARS2	*	*
1889	PYROXD2	YTHDC2	*	*
1890	QRFP	YWHAH	*	*
1891	R3HCC1L	ZBED1	*	*
1892	R3HDM4	ZBED4	*	*
1893	RAB11A	ZBTB10	*	*
1894	RAB11FIP1	ZBTB11	*	*
1895	RAB11FIP4	ZBTB12	*	*
1896	RAB37	ZBTB17	*	*
1897	RAB44	ZBTB21	*	*
1898	RAB6A	ZBTB49	*	*
1899	RAD51AP2	ZBTB7C	*	*
1900	RAD54L	ZC2HC1A	*	*
1901	RAG1	ZC3H4	*	*
1902	RALGAPA1	ZC3HAV1	*	*
1903	RALGAPB	ZCCHC11	*	*
1904	RANBP10	ZCCHC14	*	*
1905	RANBP2	ZCCHC16	*	*
1906	RANBP3L	ZCCHC4	*	*
1907	RAPGEF5	ZFAT	*	*
1908	RAVER2	ZFHX2	*	*
1909	RBBP6	ZFHX3	*	*
1910	RBL1	ZFHX4	*	*
1911	RBM26	ZFP36L2	*	*
1912	RBM44	ZFP57	*	*
1913	RBM46	ZMAT5	*	*
1914	RBM5	ZMYM3	*	*
1915	RBM6	ZNF142	*	*
1916	RBPMS2	ZNF215	*	*
1917	RC3H2	ZNF236	*	*
1918	RCN1	ZNF30	*	*
1919	RDH5	ZNF300	*	*
1920	REC8	ZNF316	*	*
1921	RECQL5	ZNF319	*	*
1922	RELA	ZNF32	*	*
1923	REV1	ZNF358	*	*
1924	REV3L	ZNF366	*	*
1925	RGS9	ZNF385B	*	*
1926	RHAG	ZNF397	*	*
1927	RHOBTB1	ZNF398	*	*
1928	RINL	ZNF407	*	*
1929	RNASEK	ZNF425	*	*
1930	RNASET2	ZNF438	*	*
1931	RNF10	ZNF469	*	*
1932	RNF121	ZNF470	*	*
1933	RNF130	ZNF484	*	*
1934	RNF144B	ZNF488	*	*
1935	RNF148	ZNF496	*	*
1936	RNF169	ZNF517	*	*
1937	RNF175	ZNF615	*	*
1938	RNF213	ZNF692	*	*
1939	RNF219	ZNF697	*	*
1940	RNF6	ZNF777	*	*
1941	ROBO3	ZNF792	*	*
1942	RORB	ZNF835	*	*
1943	RP1L1	ZNF853	*	*
1944	RPAIN	ZP4	*	*
1945	RPGRIP1	ZSCAN2	*	*
1946	RPGRIP1L	*	*	*
1947	RPL26	*	*	*
1948	RPL27A	*	*	*
1949	RPL6	*	*	*
1950	RPLP2	*	*	*
1951	RPS6	*	*	*
1952	RPS6KC1	*	*	*
1953	RPSA	*	*	*
1954	RPTN	*	*	*
1955	RRBP1	*	*	*
1956	RREB1	*	*	*
1957	RRM1	*	*	*
1958	RRNAD1	*	*	*
1959	RRP1B	*	*	*
1960	RSC1A1	*	*	*
1961	RSF1	*	*	*
1962	RSPH14	*	*	*
1963	RSPH4A	*	*	*
1964	RTEL1	*	*	*
1965	RTN4IP1	*	*	*
1966	RTTN	*	*	*
1967	RUFY4	*	*	*
1968	RUSC2	*	*	*
1969	RXFP3	*	*	*
1970	RYR2	*	*	*
1971	S100A11	*	*	*
1972	SAG	*	*	*
1973	SALL1	*	*	*
1974	SAMD14	*	*	*
1975	SARDH	*	*	*
1976	SBDS	*	*	*
1977	SCAP	*	*	*
1978	SCAPER	*	*	*
1979	SCARB1	*	*	*
1980	SCD5	*	*	*
1981	SCEL	*	*	*
1982	SCN3A	*	*	*
1983	SCN5A	*	*	*
1984	SCN8A	*	*	*
1985	SCN9A	*	*	*
1986	SCNN1B	*	*	*
1987	SCTR	*	*	*
1988	SDCCAG8	*	*	*
1989	SDR42E1	*	*	*
1990	SEC22A	*	*	*
1991	SEC23B	*	*	*
1992	SEC31B	*	*	*
1993	SEMA4D	*	*	*
1994	SEMA6B	*	*	*
1995	SERAC1	*	*	*
1996	SERPINA1	*	*	*
1997	SERPINA12	*	*	*
1998	SERPINA4	*	*	*
[truncated: 430 more rows]

## Sheet: Table S2
Supplementary Table 2: Common genes among all individuals (All_ind), only between Iranian (only_B1B2), only between non-Iranian domestic (only_DC) and only between wild Bactrian camels (only_WC) sets that affected by missense SNPs
	All_ind	only_B1B2	only_DC	only_WC
1	A1BG	ABCD1	ABI2	AAAS
2	A2ML1	ABCG1	ANKRD55	ACOT12
3	AATK	ACAP3	AQP6	ADAM12
4	ABCA10	ACOT4	AREL1	ADAM22
5	ABCA13	ACSL6	BBX	ADRA1A
6	ABCA4	ACTC1	CCDC67	AFMID
7	ABCA5	ADAMDEC1	CD200	AGXT2
8	ABCA6	ADAMTS15	CD200R1	AKAP3
9	ABCA8	ADAP1	CDH13	AKR7A2
10	ABCA9	ADAT2	CEP128	ALDH1L1
11	ABCB1	ADAT3	CTLA4	ALKBH2
12	ABCB11	ADCK1	DCDC2B	AMBRA1
13	ABCB5	ADM	DDX21	AMIGO3
14	ABCB8	ADO	DHX36	ANKRD33B
15	ABCB9	ADRA2A	FGG	ANKRD60
16	ABCC10	AFAP1	GLIS1	APTX
17	ABCC12	AGAP2	GPX8	ARAP3
18	ABCC6	AKAP8L	GRN	ARHGDIB
19	ABCC8	ALKBH1	GRXCR2	ARHGEF26
20	ABCF1	ALKBH7	HPS6	ARID4A
21	ABCF3	ANGPTL6	HTR1A	ARNT2
22	ABI3BP	ANO8	IL3RA	ASB14
23	ACACB	ANXA13	LOC105061875	ASPA
24	ACAD10	AP5B1	LOC105062998	ATG4C
25	ACAD11	APBA2	LOC105064313	ATP4A
26	ACAD9	AQP3	LOC105065029	ATP7B
27	ACADVL	ARAF	LOC105066397	B3GALTL
28	ACBD3	ARHGAP10	LOC105067240	B4GALT4
29	ACBD4	ARHGAP4	LOC105070977	BACH2
30	ACCSL	ARVCF	LOC105073990	BBS4
31	ACOX1	ASCL3	LOC105074112	BDKRB2
32	ACOX3	ASMT	LOC105074196	BDNF
33	ACPP	ASUN	LOC105075213	BFAR
34	ACR	ATAD2	LOC105076129	BHLHB9
35	ACRBP	ATG16L2	LOC105076133	BHMT
36	ACRV1	ATG5	LOC105076737	BIRC2
37	ACTL6A	ATOH1	LOC105076841	BIRC6
38	ACTL9	ATP6V1B1	LOC105080708	BMP3
39	ACTRT3	ATP6V1G1	LOC105081526	BTBD6
40	ADAD2	AXIN2	LOC105082330	BUB1B
41	ADAM10	B3GAT1	LOC105082748	CABP7
42	ADAM2	B4GALNT2	LOC105084070	CABS1
43	ADAM29	BAIAP2	LOC105084077	CAD
44	ADAM7	BARHL1	LPAR3	CAPRIN1
45	ADAM9	BARX2	MCCC1	CCDC112
46	ADAMTS10	BCAS3	METTL16	CCDC151
47	ADAMTS12	BCL11A	MMP1	CCDC155
48	ADAMTS13	BEST2	MPZL3	CCDC186
49	ADAMTS16	BHLHA9	MYH9	CCDC63
50	ADAMTS2	BHLHE23	NIPAL1	CCDC65
51	ADAMTS20	BIN3	PCBP4	CCDC7
52	ADAMTSL3	BNIP3L	PJA2	CCDC78
53	ADAMTSL4	BOP1	PLCL2	CCDC84
54	ADARB1	BRD1	PLEKHS1	CCDC90B
55	ADCK2	BRSK2	PPP1R12A	CCKBR
56	ADCY10	BTBD19	SART3	CD101
57	ADCY4	CACNA1D	SCAMP2	CD1D
58	ADCY9	CACNB1	SFTA2	CD207
59	ADGB	CACNG6	SLC27A5	CD3D
60	ADPRH	CAMKK2	SLC36A4	CDC25A
61	ADRB3	CASK	SLC39A6	CDC45
62	ADSS	CCDC120	SOAT1	CDCA5
63	AFF4	CCDC124	SRGAP1	CDH16
64	AFG3L2	CCDC166	SRGAP2	CDHR5
65	AGBL2	CCDC169	STOML1	CDK20
66	AGBL3	CCDC42B	TIAM1	CDKN1A
67	AGBL5	CCDC6	TLR2	CEP120
68	AGK	CCK	TOR1AIP1	CEP63
69	AGPAT5	CCKAR	TOR3A	CEP85
70	AGRP	CCNL1	TRIM38	CFAP58
71	AGT	CCR10	TRIM40	CHD1
72	AGXT	CCR4	TRIM6	CHIT1
73	AHCY	CD248	TSHR	CHRNA6
74	AHNAK	CD79A	TUBD1	CIART
75	AHNAK2	CD83	UIMC1	CLIP1
76	AIMP2	CD93	USP31	CLPB
77	AIRE	CDC25B	UTP23	CLU
78	AK7	CDCA4	VMP1	CLUL1
79	AK9	CDKL5	VPS33A	COLGALT2
80	AKAP1	CDX2	VPS4B	CROT
81	AKAP11	CEBPB	WDPCP	CSF1R
82	AKAP12	CEBPE	ZDHHC21	DAD1
83	AKAP4	CHD3	ZSCAN23	DCAKD
84	AKNA	CLDN23	*	DECR1
85	AKNAD1	CLDN5	*	DENND2D
86	AKT2	CLEC5A	*	DHPS
87	ALAS1	CLIP2	*	DHRS7C
88	ALDH4A1	CLPSL2	*	DHX9
89	ALDH7A1	CMTM6	*	DIS3
90	ALG11	COL1A1	*	DMGDH
91	ALG12	COPS3	*	DNA2
92	ALG14	COQ7	*	DPPA2
93	ALG6	COQ9	*	DPY19L2
94	ALG8	CPEB3	*	DSC1
95	ALK	CPNE8	*	DUSP22
96	ALMS1	CRADD	*	DYNLT1
97	ALOX12	CRB1	*	E2F8
98	ALOX12B	CREB3L1	*	ELP6
99	ALOX15B	CREB3L2	*	ENPP2
100	ALOXE3	CRELD2	*	ENPP4
101	ALPK1	CTBP1	*	ENPP7
102	ALPK2	CTR9	*	ENSA
103	ALPK3	CWH43	*	ENTHD1
104	ALS2	CX3CL1	*	EPAS1
105	ALS2CR11	CXXC5	*	EPHA3
106	AMDHD1	DAAM1	*	ERCC6
107	AMH	DAGLA	*	ETNK2
108	AMHR2	DCP1B	*	EVA1A
109	AMPH	DESI1	*	EVI5L
110	ANAPC1	DIAPH1	*	F12
111	ANAPC4	DKK3	*	F3
112	ANGPT2	DLG1	*	FAM109B
113	ANHX	DLGAP1	*	FAM160B1
114	ANK1	DLK1	*	FAM171B
115	ANK2	DLX5	*	FAM181A
116	ANK3	DMAP1	*	FAM63B
117	ANKDD1A	DMRT1	*	FANCD2OS
118	ANKDD1B	DMRTA2	*	FBXO40
119	ANKHD1	DNAJC21	*	FETUB
120	ANKLE2	DNAJC5B	*	FEZ1
121	ANKRD16	DOCK7	*	FNTA
122	ANKRD26	DOK7	*	FRMPD3
123	ANKRD31	DOLPP1	*	FSCN3
124	ANKRD34B	DTNBP1	*	FUK
125	ANKRD35	DTX4	*	FUT9
126	ANKRD42	DUSP1	*	GAS8
127	ANKRD44	DUSP15	*	GDPD3
128	ANKRD45	DUSP21	*	GGA3
129	ANKRD46	DUSP23	*	GIGYF2
130	ANKRD50	DUSP7	*	GJA5
131	ANKRD54	EDNRB	*	GML
132	ANKS4B	EEF1D	*	GNB1L
133	ANLN	EGR2	*	GOLPH3L
134	ANO10	EIF1	*	GPN1
135	ANO2	EIF4ENIF1	*	GPR37
136	ANXA10	EN1	*	GRAMD2
137	AOAH	ENTPD8	*	GRAP2
138	AP1M2	EPC1	*	GTDC1
139	AP4E1	EPHB4	*	GTF2H4
140	AP5M1	EPN1	*	GTPBP8
141	APAF1	EREG	*	GTSF1L
142	APC	ERF	*	GUCY2C
143	APCDD1L	ERICH2	*	HAO2
144	APMAP	ERO1LB	*	HAUS3
145	APOA5	ESPN	*	HDAC9
146	APOB	ETNPPL	*	HECTD2
147	ARF1	EVX1	*	HEPHL1
148	ARFGAP1	EXOC8	*	HHATL
149	ARHGAP11A	FADS3	*	HIPK3
150	ARHGAP29	FAM167A	*	HNMT
151	ARHGAP30	FAM171A2	*	HRH4
152	ARHGAP31	FAM173A	*	ICT1
153	ARHGAP32	FAM173B	*	IDO1
154	ARHGAP33	FAM20C	*	IDUA
155	ARHGEF15	FAM213A	*	IFITM3
156	ARHGEF19	FAM69B	*	IKBKB
157	ARHGEF2	FAM83H	*	IQUB
158	ARHGEF28	FBN1	*	IRF9
159	ARHGEF3	FBXO41	*	ISM1
160	ARHGEF38	FBXO6	*	ITFG3
161	ARID4B	FCHO1	*	KCNJ11
162	ARID5A	FCHSD1	*	KCNJ16
163	ARL13B	FGD1	*	KCNK9
164	ARL3	FGFR3	*	KCTD17
165	ARMC12	FKTN	*	KDM1B
166	ARMC3	FLII	*	KDM3A
167	ARMC4	FLT1	*	KIAA0196
168	ARMC5	FNBP1	*	KIAA0391
169	ARNTL2	FNDC3B	*	KIAA0586
170	ARPP21	FNDC8	*	KIDINS220
171	ARSA	FNDC9	*	KIF17
172	ARSD	FOXC2	*	KIF25
173	ART1	FOXF1	*	KLF17
174	ASAH2	FOXJ2	*	KLHDC8B
175	ASB10	FRMD4B	*	KMT2A
176	ASB13	FRMD5	*	KPTN
177	ASCC3	FSCN2	*	KRT82
178	ASIC2	FTCD	*	L3MBTL2
179	ASIP	FUOM	*	LAMB1
180	ASPG	FUS	*	LCN2
181	ASPM	FZD2	*	LEUTX
182	ASPSCR1	G0S2	*	LMTK2
183	ASS1	GAL3ST2	*	LOC105061841
184	ASTE1	GATC	*	LOC105061846
185	ASTN1	GDAP1L1	*	LOC105061860
186	ATAD5	GFER	*	LOC105062772
187	ATG10	GHRH	*	LOC105063095
188	ATG2B	GINM1	*	LOC105063445
189	ATM	GIT2	*	LOC105063604
190	ATP10A	GJB3	*	LOC105063718
191	ATP10B	GJC2	*	LOC105063886
192	ATP10D	GLIPR1L2	*	LOC105064018
193	ATP13A2	GNA11	*	LOC105064252
194	ATP6V1H	GNPAT	*	LOC105064637
195	ATP8B4	GOT2	*	LOC105064844
196	ATP9B	GPR137B	*	LOC105064969
197	ATXN1	GPR26	*	LOC105065575
198	ATXN10	GPR31	*	LOC105066223
199	ATXN1L	GPX6	*	LOC105066660
200	AUNIP	GRAMD4	*	LOC105067195
201	AVEN	GRIN1	*	LOC105067201
202	AVPR1A	GRK6	*	LOC105067210
203	AVPR2	GRK7	*	LOC105067211
204	AXDND1	GSC	*	LOC105067216
205	AZGP1	HCFC1R1	*	LOC105067222
206	B3GALNT2	HDGFL1	*	LOC105067225
207	B3GALT4	HES3	*	LOC105067227
208	B3GNTL1	HIC1	*	LOC105067231
209	B4GALNT3	HLX	*	LOC105067232
210	B4GALT7	HMHA1	*	LOC105067400
211	BAHCC1	HMX3	*	LOC105067414
212	BAHD1	HOXA11	*	LOC105067418
213	BAI1	HOXC11	*	LOC105067484
214	BAIAP2L1	HS3ST1	*	LOC105067672
215	BAMBI	HSBP1L1	*	LOC105067835
216	BANK1	HSD11B1L	*	LOC105067993
217	BAX	HSF2	*	LOC105068150
218	BBS1	ID1	*	LOC105068394
219	BBS10	IGFBP7	*	LOC105068421
220	BBS12	IGSF9B	*	LOC105068422
221	BBS5	IL17RC	*	LOC105068596
222	BBS9	IL17RD	*	LOC105068834
223	BCAN	IL4I1	*	LOC105069192
224	BCCIP	IRX3	*	LOC105069474
225	BCKDHA	ISCU	*	LOC105069479
226	BCL2L14	ISM2	*	LOC105069930
227	BCL9	ITGB2	*	LOC105070066
228	BCLAF1	ITPR3	*	LOC105070866
229	BCO1	JAG2	*	LOC105071985
230	BEND5	JMY	*	LOC105072042
231	BHMT2	JPH1	*	LOC105072854
232	BICD2	JPH2	*	LOC105073775
233	BIRC3	JPH3	*	LOC105073777
234	BMP2K	JUP	*	LOC105073889
235	BMPER	KANK1	*	LOC105074026
236	BNC1	KCNG4	*	LOC105074080
237	BNIP2	KCNH1	*	LOC105074137
238	BOC	KCNQ2	*	LOC105074422
239	BOD1L1	KCNT1	*	LOC105074434
240	BPIFB3	KDELC1	*	LOC105074465
241	BPIFB6	KLF1	*	LOC105074473
242	BRAF	KLHDC1	*	LOC105074534
243	BRCA2	KLHL14	*	LOC105075839
244	BRD2	KLHL35	*	LOC105076180
245	BRDT	KREMEN2	*	LOC105076263
246	BRINP2	KRT77	*	LOC105076391
247	BSN	KSR2	*	LOC105076680
248	BSND	LAMP1	*	LOC105076702
249	BTBD11	LAMTOR4	*	LOC105076826
250	BTBD7	LARGE	*	LOC105076905
251	BTNL2	LBX1	*	LOC105077030
252	BUB1	LDLRAD2	*	LOC105077346
253	BUD13	LFNG	*	LOC105077461
254	BUD31	LGI4	*	LOC105077510
255	C1QB	LHX2	*	LOC105078458
256	C1QTNF2	LIG3	*	LOC105078493
257	C1R	LMNB1	*	LOC105078878
258	C1S	LMNB2	*	LOC105079149
259	C2CD3	LOC105061686	*	LOC105079506
260	C3AR1	LOC105062156	*	LOC105079634
261	C4BPA	LOC105062673	*	LOC105079904
262	C6	LOC105062872	*	LOC105079969
263	C8A	LOC105062892	*	LOC105080008
264	C8B	LOC105062893	*	LOC105080315
265	CA8	LOC105063000	*	LOC105081042
266	CABIN1	LOC105063008	*	LOC105081073
267	CABP2	LOC105063011	*	LOC105082118
268	CACNA2D4	LOC105063219	*	LOC105083110
269	CACNG4	LOC105063633	*	LOC105083334
270	CADPS	LOC105063657	*	LOC105083348
271	CADPS2	LOC105064102	*	LOC105083513
272	CALD1	LOC105064635	*	LOC105083932
273	CAMTA2	LOC105064639	*	LOC105084116
274	CAP1	LOC105065049	*	LOC105084159
275	CAPN2	LOC105065172	*	LPCAT3
276	CAPN5	LOC105065186	*	LPO
277	CAPN9	LOC105065743	*	LRRC47
278	CAPS2	LOC105065777	*	LRRD1
279	CARD10	LOC105065791	*	LTN1
280	CARD14	LOC105066114	*	LURAP1L
281	CARD9	LOC105067793	*	LYSMD2
282	CARKD	LOC105067987	*	MAD2L1
283	CARS	LOC105067992	*	MAN1B1
284	CARS2	LOC105068287	*	MAN2A1
285	CASC5	LOC105068399	*	MAP2K1
286	CASP10	LOC105068549	*	MAT1A
287	CASP8AP2	LOC105068600	*	MBTPS1
288	CASP9	LOC105068719	*	MCM10
289	CAST	LOC105069207	*	MECR
290	CATSPER2	LOC105069392	*	METTL20
291	CATSPERD	LOC105069480	*	MFAP3L
292	CBLB	LOC105069575	*	MFSD11
293	CBR3	LOC105070605	*	MIF4GD
294	CC2D1B	LOC105070705	*	MINA
295	CC2D2A	LOC105070862	*	MMACHC
296	CCAR2	LOC105071036	*	MPHOSPH10
297	CCDC102B	LOC105071204	*	MPRIP
298	CCDC103	LOC105071256	*	MRPL28
299	CCDC114	LOC105071460	*	MRPL43
300	CCDC122	LOC105071837	*	MRPL47
301	CCDC136	LOC105071859	*	MRPS18A
302	CCDC141	LOC105072097	*	MRPS22
303	CCDC146	LOC105072349	*	MSR1
304	CCDC150	LOC105073428	*	MTG2
305	CCDC152	LOC105073774	*	MTMR11
306	CCDC168	LOC105074152	*	MTRR
307	CCDC171	LOC105074153	*	N4BP2
308	CCDC173	LOC105074251	*	NDC80
309	CCDC180	LOC105074403	*	NDST2
310	CCDC25	LOC105074895	*	NDUFS4
311	CCDC40	LOC105075197	*	NECAB2
312	CCDC51	LOC105075331	*	NEDD4L
313	CCDC66	LOC105076113	*	NFKB1
314	CCDC68	LOC105076393	*	NFX1
315	CCDC73	LOC105076812	*	NLRX1
316	CCDC88C	LOC105076903	*	NMUR2
317	CCHCR1	LOC105077166	*	NOL4
318	CCNB2	LOC105077203	*	NPAS1
319	CCNDBP1	LOC105077390	*	NPC1
320	CCNE1	LOC105077432	*	NPM2
321	CCNI2	LOC105077587	*	NUCB1
322	CCNJL	LOC105077875	*	NUDT16L1
323	CCNL2	LOC105078023	*	NUP62
324	CCP110	LOC105078069	*	ODC1
325	CCSER2	LOC105078126	*	OGDHL
326	CCT3	LOC105078186	*	OLFML1
327	CD109	LOC105078346	*	OTUD3
328	CD151	LOC105078376	*	OTUD7B
329	CD22	LOC105078377	*	OTULIN
330	CD247	LOC105079192	*	OXLD1
331	CD2AP	LOC105079210	*	PALD1
332	CD300A	LOC105080387	*	PAN3
333	CD300C	LOC105080393	*	PAQR7
334	CD300LD	LOC105080430	*	PARP3
335	CD300LG	LOC105081148	*	PARP9
336	CD3EAP	LOC105081232	*	PARVA
337	CD46	LOC105081431	*	PATE2
338	CD5L	LOC105082037	*	PCCB
339	CD68	LOC105082221	*	PCIF1
340	CD69	LOC105082356	*	PCMTD2
341	CD7	LOC105082359	*	PDCD2
342	CD96	LOC105082965	*	PDE1C
343	CD97	LOC105083195	*	PDE2A
344	CDADC1	LOC105083407	*	PELO
345	CDAN1	LONRF2	*	PEX14
346	CDC42BPB	LPAR5	*	PGM2L1
347	CDC7	LRFN4	*	PI3
348	CDCA2	LRRC1	*	PIAS3
349	CDCA8	LRRTM1	*	PIWIL1
350	CDH10	LRRTM4	*	PLA2G2A
351	CDH23	LRWD1	*	POLD1
352	CDH9	LTBR	*	PON3
353	CDHR1	LYPLA2	*	PPARA
354	CDHR2	MAD1L1	*	PPM1J
355	CDHR3	MALSU1	*	PPP3CB
356	CDK18	MAMSTR	*	PQLC2
357	CDK5RAP1	MAP3K11	*	PRAME
358	CDK5RAP2	MAP4K4	*	PREPL
359	CDNF	MAPK15	*	PRG2
360	CDR2	MARVELD3	*	PRMT2
361	CDT1	MAU2	*	PRRG2
362	CEACAM20	MBTD1	*	PRSS35
363	CELA1	MBTPS2	*	PRTFDC1
364	CELSR1	MC5R	*	PSMB10
365	CELSR2	MDGA2	*	PTGIR
366	CEMIP	MED13	*	PTGR2
367	CENPF	MED16	*	PTPN22
368	CENPL	MEF2A	*	RAB4A
369	CENPN	MICALL1	*	RABGGTB
370	CENPP	MINK1	*	RAD17
371	CEP152	MKLN1	*	RAMP1
372	CEP164	MKRN1	*	RAPGEF1
373	CEP170	MMD2	*	RASGEF1B
374	CEP170B	MMP23B	*	REN
375	CEP192	MMP25	*	RFX5
376	CEP250	MOB3A	*	RGS6
377	CEP290	MRI1	*	RINT1
378	CEP350	MROH6	*	RMDN3
379	CEP44	MRPL14	*	RNF186
380	CEP68	MRPL20	*	RNF31
381	CEP72	MRPL9	*	RNLS
382	CEP78	MSLN	*	RNMTL1
383	CEP97	MTNR1B	*	RPL37A
384	CERK	MXD3	*	RPL4
385	CERKL	MXRA7	*	RPL7L1
386	CES1	MYADML2	*	RRP1
387	CFAP221	MYL1	*	RWDD2B
388	CFAP45	MYPOP	*	S100A1
389	CFAP46	MYRF	*	S100A2
390	CFAP57	NAB2	*	S100A5
391	CFAP61	NAF1	*	SALL2
392	CFAP69	NAGPA	*	SCARA5
393	CFAP70	NAGS	*	SEC24B
394	CFAP97	NAP1L3	*	SELENBP1
395	CFTR	NAPRT	*	SENP5
396	CGN	NARF	*	SH3GL3
397	CGNL1	NAT14	*	SHPK
398	CHAF1A	NCLN	*	SKIL
399	CHD2	NDNL2	*	SLC14A2
400	CHD5	NDOR1	*	SLC17A3
401	CHD9	NDST1	*	SLC19A3
402	CHEK2	NELFA	*	SLC25A23
403	CHN2	NEUROG2	*	SLC35B4
404	CHPF	NFAT5	*	SLC35E3
405	CHRNA2	NFATC2IP	*	SLC38A6
406	CHRNB3	NFKBIL1	*	SLC4A9
407	CHRNG	NHLH1	*	SLC7A7
408	CHST2	NKAIN2	*	SNX13
409	CHTOP	NKPD1	*	SOD1
410	CIR1	NLRC3	*	SPATA24
411	CISD3	NMUR1	*	SRBD1
412	CIT	NOP14	*	SSC5D
413	CKB	NOTCH1	*	SSH2
414	CKMT2	NPAS2	*	STAB1
415	CLCA2	NPBWR1	*	STEAP4
416	CLCA4	NR2E1	*	STON1
417	CLCN7	NRGN	*	STPG2
418	CLDN22	NRL	*	STX12
419	CLDN7	NRROS	*	SUCNR1
420	CLEC1B	NSRP1	*	SUSD6
421	CLEC4D	NSUN6	*	TAF9
422	CLIC4	NT5DC2	*	TAOK2
423	CLIC6	NTN1	*	TAPBP
424	CLMN	NTRK1	*	TARS
425	CLN6	NUDT8	*	TBC1D14
426	CLPTM1L	NUFIP2	*	TBX1
427	CLSPN	NXPE3	*	TCEANC2
428	CLSTN1	NXPH4	*	TDRD1
429	CMTR1	NYX	*	TDRD3
430	CMYA5	ONECUT3	*	TFCP2
431	CNDP2	OPN3	*	TIMD4
432	CNGA1	OPRD1	*	TLR6
433	CNNM1	OSBPL2	*	TLR9
434	CNOT4	OSCAR	*	TMEM115
435	CNTD2	OTUD6A	*	TMEM126B
436	CNTFR	P4HA2	*	TMEM140
437	CNTN2	PAIP2	*	TMEM155
438	CNTN4	PARD6G	*	TMEM169
439	CNTNAP2	PARVB	*	TMEM184A
440	CNTNAP4	PAX1	*	TMEM221
441	CNTNAP5	PBX1	*	TMEM236
442	CNTRL	PDE7B	*	TMEM45B
443	CNTROB	PDIA5	*	TMEM8A
444	COBL	PFKL	*	TMPRSS4
445	COG2	PGAM2	*	TNFRSF17
446	COL11A2	PGAP2	*	TNS4
447	COL12A1	PGLS	*	TOE1
448	COL15A1	PHKB	*	TPH2
449	COL16A1	PIGX	*	TRAPPC6A
450	COL17A1	PIGZ	*	TRMU
451	COL22A1	PIK3R5	*	TROAP
452	COL24A1	PITX3	*	TSPAN10
453	COL27A1	PLCD3	*	TSPAN19
454	COL28A1	PLEKHF1	*	TTF2
455	COL2A1	PODNL1	*	UBASH3A
456	COL3A1	POU4F2	*	UBE2J1
457	COL4A2	PPIF	*	UBE4B
458	COL4A3	PPP1R13B	*	UBXN8
459	COL4A4	PPP1R16B	*	UHRF1BP1L
460	COL5A3	PPP1R1B	*	ULK4
461	COL6A2	PPP1R35	*	USP5
462	COL6A3	PPP1R7	*	USP6NL
463	COL6A5	PRF1	*	UTP14A
464	COL6A6	PRIM2	*	VDR
465	COL7A1	PRKG1	*	VSTM2A
466	COL9A2	PRPF38B	*	WBP5
467	COPG1	PRPF40A	*	WDFY3
468	CORO1B	PRR3	*	WDR60
469	CPEB4	PRR33	*	WDR72
470	CPED1	PRSS33	*	WDR89
471	CPPED1	PSMD8	*	WFDC2
472	CPSF4L	PSPN	*	WISP2
473	CPT2	PTBP1	*	XCR1
474	CR1	PTCHD4	*	XDH
475	CRCP	PTDSS1	*	ZAR1L
476	CREB3L3	PTPN11	*	ZC3H6
477	CREBBP	PTPN18	*	ZDHHC8
478	CRIM1	PTPN5	*	ZFC3H1
479	CROCC	PURA	*	ZHX3
480	CRYBG3	PYCRL	*	ZNF48
481	CSDE1	RAB11FIP5	*	ZNF513
482	CSGALNACT1	RAD23A	*	ZNF551
483	CSK	RAD54L2	*	ZNF583
484	CSMD1	RAPH1	*	ZNF592
485	CSMD2	RASAL1	*	ZNF606
486	CSMD3	RASAL3	*	ZNF620
487	CST8	RB1CC1	*	ZNF621
488	CTBP2	RBM10	*	ZNF687
489	CTCFL	RBM23	*	ZNF750
490	CTDP1	RBM24	*	ZNF891
491	CTIF	RBM45	*	ZNHIT3
492	CTNNB1	RCN3	*	ZSCAN4
493	CTNND2	RD3	*	*
494	CTSD	REPIN1	*	*
495	CUBN	RERE	*	*
496	CUL2	RFX1	*	*
497	CUL9	RGL1	*	*
498	CUTA	RGS9BP	*	*
499	CUX2	RIC3	*	*
500	CUZD1	RILPL1	*	*
501	CWC27	RIPK4	*	*
502	CWF19L1	RNF165	*	*
503	CXADR	RNF19B	*	*
504	CXCL16	RNF212B	*	*
505	CYFIP1	RNF225	*	*
506	CYLC2	RPGR	*	*
507	CYSLTR2	RPIA	*	*
508	DACT2	RPL10	*	*
509	DAK	RPTOR	*	*
510	DALRD3	RPUSD2	*	*
511	DAPK1	RRS1	*	*
512	DAPK2	RSRC2	*	*
513	DAPP1	RSRP1	*	*
514	DARS2	RTBDN	*	*
515	DBNL	RUNDC3A	*	*
516	DCAF11	SAMD11	*	*
517	DCAF6	SAPCD2	*	*
518	DCBLD1	SBNO2	*	*
519	DCBLD2	SBSPON	*	*
520	DCC	SCAF1	*	*
521	DCDC5	SCAMP5	*	*
522	DCHS1	SDSL	*	*
523	DCHS2	SEC14L3	*	*
524	DCLRE1C	SEH1L	*	*
525	DCPS	SEMA4G	*	*
526	DCST1	SERPINA3	*	*
527	DCST2	SERTAD2	*	*
528	DCSTAMP	SETD1B	*	*
529	DCT	SF1	*	*
530	DCTN1	SF3A2	*	*
531	DDC	SFRP1	*	*
532	DDIAS	SFRP5	*	*
533	DDX11	SGMS1	*	*
534	DDX20	SH3BGRL2	*	*
535	DDX24	SH3BP5	*	*
536	DDX31	SHC1	*	*
537	DDX42	SHISA2	*	*
538	DENND3	SHISA7	*	*
539	DENND4B	SHOX2	*	*
540	DENND4C	SIGIRR	*	*
541	DEPDC1	SIX2	*	*
542	DEPDC4	SIX4	*	*
543	DEPDC5	SKI	*	*
544	DFFA	SLC12A7	*	*
545	DFNA5	SLC15A2	*	*
546	DFNB31	SLC16A11	*	*
547	DGCR14	SLC19A1	*	*
548	DGCR2	SLC25A1	*	*
549	DGKH	SLC29A1	*	*
550	DGKI	SLC30A1	*	*
551	DGKK	SLC30A7	*	*
552	DGKQ	SLC35A2	*	*
553	DHRS7B	SLC35D3	*	*
554	DHX34	SLC35E4	*	*
555	DHX40	SLC45A1	*	*
556	DIDO1	SLC45A4	*	*
557	DIP2C	SLC52A3	*	*
558	DIRAS3	SLC6A18	*	*
559	DISC1	SLC6A8	*	*
560	DISP1	SLC7A13	*	*
561	DISP2	SLC9A3	*	*
562	DLD	SLC9B2	*	*
563	DLG5	SLCO2A1	*	*
564	DLGAP3	SLIRP	*	*
565	DLGAP4	SMARCA4	*	*
566	DLGAP5	SMUG1	*	*
567	DLL1	SNAP23	*	*
568	DLL4	SNAPC4	*	*
569	DMP1	SOCS1	*	*
570	DMRTA1	SOD3	*	*
571	DMXL1	SOX12	*	*
572	DMXL2	SOX21	*	*
573	DNAAF3	SOX30	*	*
574	DNAH1	SOX4	*	*
575	DNAH10	SPDL1	*	*
576	DNAH11	SPERT	*	*
577	DNAH12	SPIRE2	*	*
578	DNAH14	SPTLC2	*	*
579	DNAH17	SRC	*	*
580	DNAH2	SRSF11	*	*
581	DNAH3	STAG3	*	*
582	DNAH5	STK25	*	*
583	DNAH6	STX6	*	*
584	DNAH7	SUPT6H	*	*
585	DNAH9	SUV39H2	*	*
586	DNAJA3	SYNDIG1	*	*
587	DNAJB6	SYTL3	*	*
588	DNAJC13	TAAR1	*	*
589	DNAJC16	TAAR9	*	*
590	DNAJC17	TAC3	*	*
591	DNAJC22	TAF1	*	*
592	DNMT1	TAL1	*	*
593	DOCK6	TBC1D10B	*	*
594	DOK1	TBC1D16	*	*
595	DOK2	TBC1D17	*	*
596	DONSON	TBC1D22A	*	*
597	DOPEY1	TBCB	*	*
598	DOPEY2	TBR1	*	*
599	DPCR1	TCEAL4	*	*
600	DPPA5	TCFL5	*	*
601	DPRX	TEAD4	*	*
602	DPYD	TERF2	*	*
603	DQX1	TERF2IP	*	*
604	DR1	TESC	*	*
605	DRAXIN	TEX19	*	*
606	DSC3	TEX22	*	*
607	DSG2	TFPI	*	*
608	DSG3	THBD	*	*
609	DSN1	THOC6	*	*
610	DSPP	TIGD5	*	*
611	DST	TLR8	*	*
612	DTHD1	TLX2	*	*
613	DTL	TM9SF2	*	*
614	DUOX2	TMEM121	*	*
615	DUS3L	TMEM143	*	*
616	DUSP13	TMEM194A	*	*
617	DVL3	TMEM26	*	*
618	DYNC2H1	TMEM39A	*	*
619	DYRK1A	TMEM63C	*	*
620	DYSF	TMEM88B	*	*
621	E2F7	TNFRSF13B	*	*
622	ECD	TNFRSF6B	*	*
623	ECHS1	TNKS	*	*
624	ECM2	TNNI3	*	*
625	ECT2L	TNNT3	*	*
626	EDAR	TOMM40	*	*
627	EDEM2	TOMM70A	*	*
628	EDRF1	TP53RK	*	*
629	EEF1G	TPRG1	*	*
630	EFCAB12	TPST2	*	*
631	EFCAB3	TRIM35	*	*
632	EFCAB6	TRIP6	*	*
633	EFCC1	TRMT10C	*	*
634	EFHB	TRPV6	*	*
635	EFR3A	TSTA3	*	*
636	EFR3B	TSTD1	*	*
637	EGFL7	TTBK1	*	*
638	EGLN2	TTLL5	*	*
639	EHBP1	TUBGCP4	*	*
640	EHD1	U2AF1	*	*
641	EIF4B	U2SURP	*	*
642	EIF6	UBALD1	*	*
643	ELF5	UBAP1L	*	*
644	ELFN2	UBE2S	*	*
645	ELK4	UCN	*	*
646	ELMO3	UHRF1	*	*
647	ELMSAN1	URAD	*	*
648	EMILIN1	VAV1	*	*
649	EMILIN3	VGF	*	*
650	EMR2	VHL	*	*
651	EMR3	VPS37B	*	*
652	ENDOD1	VTI1B	*	*
653	ENO1	WAS	*	*
654	ENPEP	WASF3	*	*
655	ENPP3	WBSCR28	*	*
656	ENPP6	WDR1	*	*
657	ENTPD3	WDR20	*	*
658	EP400	WDR4	*	*
659	EPB41L1	WDTC1	*	*
660	EPG5	WIBG	*	*
661	EPHA1	YARS2	*	*
662	EPHB1	ZBED4	*	*
663	EPHB6	ZBTB10	*	*
664	EPHX2	ZBTB12	*	*
665	EPYC	ZBTB21	*	*
666	ERAL1	ZFP36L2	*	*
667	ERAP2	ZMAT5	*	*
668	ERBB2	ZMYM3	*	*
669	ERCC4	ZMYM6NB	*	*
670	ERICH3	ZNF142	*	*
671	ERICH6B	ZNF300	*	*
672	ERMARD	ZNF319	*	*
673	ERMP1	ZNF32	*	*
674	ERN2	ZNF358	*	*
675	ESF1	ZNF385B	*	*
676	ESPL1	ZNF398	*	*
677	ESPNL	ZNF423	*	*
678	ESRP2	ZNF496	*	*
679	ETAA1	ZNF615	*	*
680	ETFDH	ZNF697	*	*
681	ETV3L	ZNF777	*	*
682	EVC	ZNF835	*	*
683	EVC2	ZNF865	*	*
684	EWSR1	ZSCAN2	*	*
685	EXD1	*	*	*
686	EXO5	*	*	*
687	EXOC7	*	*	*
688	EXOSC10	*	*	*
689	EYS	*	*	*
690	F2RL2	*	*	*
691	F5	*	*	*
692	FABP1	*	*	*
693	FAH	*	*	*
694	FAM107B	*	*	*
695	FAM111A	*	*	*
696	FAM124B	*	*	*
697	FAM126A	*	*	*
698	FAM129A	*	*	*
699	FAM131B	*	*	*
700	FAM135A	*	*	*
701	FAM135B	*	*	*
702	FAM13C	*	*	*
703	FAM159A	*	*	*
704	FAM160B2	*	*	*
705	FAM161B	*	*	*
706	FAM166B	*	*	*
707	FAM170B	*	*	*
708	FAM171A1	*	*	*
709	FAM175B	*	*	*
710	FAM178B	*	*	*
711	FAM179A	*	*	*
712	FAM179B	*	*	*
713	FAM184A	*	*	*
714	FAM184B	*	*	*
715	FAM188B	*	*	*
716	FAM189A1	*	*	*
717	FAM189A2	*	*	*
718	FAM193B	*	*	*
719	FAM208B	*	*	*
720	FAM210B	*	*	*
721	FAM221A	*	*	*
722	FAM228A	*	*	*
723	FAM3B	*	*	*
724	FAM53B	*	*	*
725	FAM57B	*	*	*
726	FAM65B	*	*	*
727	FAM71C	*	*	*
728	FAM71E2	*	*	*
729	FAM71F1	*	*	*
730	FAM83C	*	*	*
731	FAM90A1	*	*	*
732	FANCA	*	*	*
733	FANCC	*	*	*
734	FANCD2	*	*	*
735	FASN	*	*	*
736	FAT2	*	*	*
737	FAT3	*	*	*
738	FAT4	*	*	*
739	FBN2	*	*	*
740	FBN3	*	*	*
741	FBXO11	*	*	*
742	FBXO15	*	*	*
743	FBXO18	*	*	*
744	FBXO34	*	*	*
745	FBXO39	*	*	*
746	FBXO5	*	*	*
747	FBXW12	*	*	*
748	FBXW8	*	*	*
749	FCAMR	*	*	*
750	FCHO2	*	*	*
751	FCRL3	*	*	*
752	FCRL4	*	*	*
753	FEM1B	*	*	*
754	FER1L5	*	*	*
755	FER1L6	*	*	*
756	FERD3L	*	*	*
757	FERMT1	*	*	*
758	FGD2	*	*	*
759	FGD3	*	*	*
760	FGD6	*	*	*
761	FGF1	*	*	*
762	FGL2	*	*	*
763	FHAD1	*	*	*
764	FILIP1	*	*	*
765	FITM2	*	*	*
766	FKBP5	*	*	*
767	FKBP8	*	*	*
768	FLG2	*	*	*
769	FLNB	*	*	*
770	FMN1	*	*	*
771	FMN2	*	*	*
772	FMO1	*	*	*
773	FMO2	*	*	*
774	FMO5	*	*	*
775	FN1	*	*	*
776	FNDC1	*	*	*
777	FNDC7	*	*	*
778	FOXK1	*	*	*
779	FOXN2	*	*	*
780	FRAS1	*	*	*
781	FREM1	*	*	*
782	FREM2	*	*	*
783	FREM3	*	*	*
784	FRMPD1	*	*	*
785	FRRS1L	*	*	*
786	FRY	*	*	*
787	FSCB	*	*	*
788	FSD2	*	*	*
789	FSIP1	*	*	*
790	FSIP2	*	*	*
791	FSTL4	*	*	*
792	FXYD1	*	*	*
793	FYCO1	*	*	*
794	FYTTD1	*	*	*
795	FZD6	*	*	*
796	FZD7	*	*	*
797	GAB2	*	*	*
798	GABRA1	*	*	*
799	GABRB1	*	*	*
800	GAD2	*	*	*
801	GADD45GIP1	*	*	*
802	GALNT15	*	*	*
803	GALNT5	*	*	*
804	GALNT6	*	*	*
805	GALNTL6	*	*	*
806	GALT	*	*	*
807	GAPVD1	*	*	*
808	GAREM	*	*	*
809	GAS2L2	*	*	*
810	GAS6	*	*	*
811	GCC2	*	*	*
812	GCDH	*	*	*
813	GCFC2	*	*	*
814	GCN1L1	*	*	*
815	GDF2	*	*	*
816	GDF5	*	*	*
817	GEMIN5	*	*	*
818	GEN1	*	*	*
819	GFM1	*	*	*
820	GFRAL	*	*	*
821	GGPS1	*	*	*
822	GGT6	*	*	*
823	GHITM	*	*	*
824	GIF	*	*	*
825	GIMAP7	*	*	*
826	GJA4	*	*	*
827	GK2	*	*	*
828	GLDC	*	*	*
829	GLI1	*	*	*
830	GLI2	*	*	*
831	GLP2R	*	*	*
832	GLS	*	*	*
833	GLT1D1	*	*	*
834	GLYATL2	*	*	*
835	GNA12	*	*	*
836	GNPTAB	*	*	*
837	GOLGA4	*	*	*
838	GOLGB1	*	*	*
839	GOLM1	*	*	*
840	GOT1L1	*	*	*
841	GPATCH1	*	*	*
842	GPATCH4	*	*	*
843	GPATCH8	*	*	*
844	GPD1L	*	*	*
845	GPD2	*	*	*
846	GPLD1	*	*	*
847	GPNMB	*	*	*
848	GPR116	*	*	*
849	GPR12	*	*	*
850	GPR124	*	*	*
851	GPR125	*	*	*
852	GPR128	*	*	*
853	GPR15	*	*	*
854	GPR156	*	*	*
855	GPR158	*	*	*
856	GPR171	*	*	*
857	GPR179	*	*	*
858	GPR33	*	*	*
859	GPR4	*	*	*
860	GPR98	*	*	*
861	GPRIN1	*	*	*
862	GPSM2	*	*	*
863	GRB10	*	*	*
864	GREB1	*	*	*
865	GRHL1	*	*	*
866	GRID1	*	*	*
867	GRID2	*	*	*
868	GRIP2	*	*	*
869	GRM1	*	*	*
870	GRM2	*	*	*
871	GRWD1	*	*	*
872	GSDMA	*	*	*
873	GSDMC	*	*	*
874	GSS	*	*	*
875	GSTM4	*	*	*
876	GTF2A1L	*	*	*
877	GTF3C1	*	*	*
878	GTSE1	*	*	*
879	GUCY1A3	*	*	*
880	GYG2	*	*	*
881	GYS2	*	*	*
882	H6PD	*	*	*
883	HAGH	*	*	*
884	HAP1	*	*	*
885	HAUS5	*	*	*
886	HAUS6	*	*	*
887	HAUS8	*	*	*
888	HBS1L	*	*	*
889	HCFC2	*	*	*
890	HDAC5	*	*	*
891	HDDC3	*	*	*
892	HDHD3	*	*	*
893	HDLBP	*	*	*
894	HEATR1	*	*	*
895	HECTD4	*	*	*
896	HECW2	*	*	*
897	HEG1	*	*	*
898	HELB	*	*	*
899	HELZ	*	*	*
900	HELZ2	*	*	*
901	HFM1	*	*	*
902	HGD	*	*	*
903	HGFAC	*	*	*
904	HHIPL2	*	*	*
905	HHLA1	*	*	*
906	HID1	*	*	*
907	HIF1A	*	*	*
908	HIP1	*	*	*
909	HIP1R	*	*	*
910	HIPK1	*	*	*
911	HIRIP3	*	*	*
912	HIVEP1	*	*	*
913	HIVEP2	*	*	*
914	HK3	*	*	*
915	HMCES	*	*	*
916	HMCN1	*	*	*
917	HMCN2	*	*	*
918	HNRNPF	*	*	*
919	HNRNPUL1	*	*	*
920	HOOK2	*	*	*
921	HOXB1	*	*	*
922	HOXC10	*	*	*
923	HPDL	*	*	*
924	HPS1	*	*	*
925	HPS3	*	*	*
926	HPS4	*	*	*
927	HRNR	*	*	*
928	HSD17B13	*	*	*
929	HSD17B3	*	*	*
930	HSD17B8	*	*	*
931	HSD3B7	*	*	*
932	HSF2BP	*	*	*
933	HSPA1L	*	*	*
934	HSPBP1	*	*	*
935	HSPG2	*	*	*
936	HTR1E	*	*	*
937	HTR3E	*	*	*
938	HYAL3	*	*	*
939	HYDIN	*	*	*
940	ICA1L	*	*	*
941	ICAM2	*	*	*
942	ICE1	*	*	*
943	ICE2	*	*	*
944	IDE	*	*	*
945	IFI35	*	*	*
946	IFI44L	*	*	*
947	IFIT3	*	*	*
948	IFNAR1	*	*	*
949	IFNK	*	*	*
950	IFT140	*	*	*
951	IGF1R	*	*	*
952	IGF2R	*	*	*
953	IGFN1	*	*	*
954	IGSF10	*	*	*
955	IGSF21	*	*	*
956	IGSF5	*	*	*
957	IL10RA	*	*	*
958	IL16	*	*	*
959	IL17B	*	*	*
960	IL17RB	*	*	*
961	IL20	*	*	*
962	IL20RA	*	*	*
963	IL22RA2	*	*	*
964	IL24	*	*	*
965	IL27RA	*	*	*
966	IL6ST	*	*	*
967	IL7R	*	*	*
968	IMP3	*	*	*
969	IMPA2	*	*	*
970	IMPG1	*	*	*
971	INO80	*	*	*
972	INO80D	*	*	*
973	INTS1	*	*	*
974	INTS12	*	*	*
975	INVS	*	*	*
976	IQCA1	*	*	*
977	IQCJ	*	*	*
978	IQCK	*	*	*
979	IQGAP2	*	*	*
980	IQGAP3	*	*	*
981	IRF4	*	*	*
982	IRG1	*	*	*
983	ISG20L2	*	*	*
984	ITCH	*	*	*
985	ITGA11	*	*	*
986	ITGA2B	*	*	*
987	ITGA4	*	*	*
988	ITGAE	*	*	*
989	ITGAV	*	*	*
990	ITGB4	*	*	*
991	ITGB5	*	*	*
992	ITGB8	*	*	*
993	ITPRIP	*	*	*
994	ITSN1	*	*	*
995	ITSN2	*	*	*
996	IVL	*	*	*
997	JAK2	*	*	*
998	JAM2	*	*	*
999	JARID2	*	*	*
1000	JMJD7	*	*	*
1001	JRK	*	*	*
1002	JRKL	*	*	*
1003	KANK4	*	*	*
1004	KCNA10	*	*	*
1005	KCNH4	*	*	*
1006	KCNJ1	*	*	*
1007	KCNJ2	*	*	*
1008	KCNMB1	*	*	*
1009	KCNN1	*	*	*
1010	KCNQ4	*	*	*
1011	KCNRG	*	*	*
1012	KCTD1	*	*	*
1013	KDM2B	*	*	*
1014	KDM5A	*	*	*
1015	KDM5B	*	*	*
1016	KDM8	*	*	*
1017	KIAA0141	*	*	*
1018	KIAA0195	*	*	*
1019	KIAA0226L	*	*	*
1020	KIAA0556	*	*	*
1021	KIAA0753	*	*	*
1022	KIAA0922	*	*	*
1023	KIAA1024	*	*	*
1024	KIAA1210	*	*	*
1025	KIAA1211L	*	*	*
1026	KIAA1217	*	*	*
1027	KIAA1257	*	*	*
1028	KIAA1328	*	*	*
1029	KIAA1462	*	*	*
1030	KIAA1522	*	*	*
1031	KIAA1549	*	*	*
1032	KIAA1549L	*	*	*
1033	KIAA1671	*	*	*
1034	KIAA1683	*	*	*
1035	KIAA1755	*	*	*
1036	KIAA1841	*	*	*
1037	KIAA2012	*	*	*
1038	KIAA2018	*	*	*
1039	KIF13B	*	*	*
1040	KIF14	*	*	*
1041	KIF16B	*	*	*
1042	KIF18B	*	*	*
1043	KIF1B	*	*	*
1044	KIF20B	*	*	*
1045	KIF21A	*	*	*
1046	KIF26A	*	*	*
1047	KIF27	*	*	*
1048	KIF2B	*	*	*
1049	KIF2C	*	*	*
1050	KIF6	*	*	*
1051	KIF9	*	*	*
1052	KIFC1	*	*	*
1053	KIFC2	*	*	*
1054	KIN	*	*	*
1055	KL	*	*	*
1056	KLHDC7A	*	*	*
1057	KLHL11	*	*	*
1058	KLHL2	*	*	*
1059	KLHL21	*	*	*
1060	KLHL25	*	*	*
1061	KLHL28	*	*	*
1062	KLHL33	*	*	*
1063	KLHL38	*	*	*
1064	KLK15	*	*	*
1065	KLRG1	*	*	*
1066	KLRG2	*	*	*
1067	KMT2C	*	*	*
1068	KNDC1	*	*	*
1069	KNG1	*	*	*
1070	KNOP1	*	*	*
1071	KNTC1	*	*	*
1072	KPNA2	*	*	*
1073	KPNA5	*	*	*
1074	KPRP	*	*	*
1075	KRT18	*	*	*
1076	KRT2	*	*	*
1077	KRT25	*	*	*
1078	KRT26	*	*	*
1079	KRT27	*	*	*
1080	KRT35	*	*	*
1081	KRT39	*	*	*
1082	KRT4	*	*	*
1083	KRT5	*	*	*
1084	KRT7	*	*	*
1085	KRT72	*	*	*
1086	KRT8	*	*	*
1087	KRT86	*	*	*
1088	KTN1	*	*	*
1089	KYNU	*	*	*
1090	L3MBTL1	*	*	*
1091	LAIR1	*	*	*
1092	LAMA1	*	*	*
1093	LAMA2	*	*	*
1094	LAMA3	*	*	*
1095	LAMA4	*	*	*
1096	LAMA5	*	*	*
1097	LAMB4	*	*	*
1098	LAMC1	*	*	*
1099	LAMC2	*	*	*
1100	LAMC3	*	*	*
1101	LARP1	*	*	*
1102	LARP6	*	*	*
1103	LCA5L	*	*	*
1104	LEKR1	*	*	*
1105	LEPR	*	*	*
1106	LGALS12	*	*	*
1107	LGALS7B	*	*	*
1108	LGR5	*	*	*
1109	LIG1	*	*	*
1110	LIMCH1	*	*	*
1111	LIMK1	*	*	*
1112	LINS	*	*	*
1113	LIPA	*	*	*
1114	LIPE	*	*	*
1115	LIPM	*	*	*
1116	LLGL2	*	*	*
1117	LMBRD1	*	*	*
1118	LMF2	*	*	*
1119	LMNTD2	*	*	*
1120	LMO7	*	*	*
1121	LNP1	*	*	*
1122	LNX1	*	*	*
1123	LOC105061625	*	*	*
1124	LOC105061626	*	*	*
1125	LOC105061631	*	*	*
1126	LOC105061648	*	*	*
1127	LOC105061649	*	*	*
1128	LOC105061651	*	*	*
1129	LOC105061652	*	*	*
1130	LOC105061654	*	*	*
1131	LOC105061656	*	*	*
1132	LOC105061657	*	*	*
1133	LOC105061658	*	*	*
1134	LOC105061660	*	*	*
1135	LOC105061662	*	*	*
1136	LOC105061663	*	*	*
1137	LOC105061668	*	*	*
1138	LOC105061669	*	*	*
1139	LOC105061673	*	*	*
1140	LOC105061702	*	*	*
1141	LOC105061741	*	*	*
1142	LOC105061765	*	*	*
1143	LOC105061775	*	*	*
1144	LOC105061819	*	*	*
1145	LOC105061839	*	*	*
1146	LOC105061845	*	*	*
1147	LOC105061847	*	*	*
1148	LOC105061848	*	*	*
1149	LOC105061857	*	*	*
1150	LOC105061861	*	*	*
1151	LOC105061864	*	*	*
1152	LOC105061865	*	*	*
1153	LOC105061873	*	*	*
1154	LOC105061876	*	*	*
1155	LOC105061879	*	*	*
1156	LOC105061910	*	*	*
1157	LOC105061912	*	*	*
1158	LOC105061927	*	*	*
1159	LOC105061934	*	*	*
1160	LOC105061937	*	*	*
1161	LOC105061939	*	*	*
1162	LOC105062013	*	*	*
1163	LOC105062021	*	*	*
1164	LOC105062028	*	*	*
1165	LOC105062035	*	*	*
1166	LOC105062093	*	*	*
1167	LOC105062108	*	*	*
1168	LOC105062155	*	*	*
1169	LOC105062185	*	*	*
1170	LOC105062187	*	*	*
1171	LOC105062331	*	*	*
1172	LOC105062361	*	*	*
1173	LOC105062365	*	*	*
1174	LOC105062491	*	*	*
1175	LOC105062694	*	*	*
1176	LOC105062710	*	*	*
1177	LOC105062743	*	*	*
1178	LOC105062745	*	*	*
1179	LOC105062783	*	*	*
1180	LOC105062784	*	*	*
1181	LOC105062796	*	*	*
1182	LOC105062804	*	*	*
1183	LOC105062830	*	*	*
1184	LOC105062871	*	*	*
1185	LOC105062874	*	*	*
1186	LOC105062908	*	*	*
1187	LOC105062941	*	*	*
1188	LOC105062999	*	*	*
1189	LOC105063002	*	*	*
1190	LOC105063148	*	*	*
1191	LOC105063157	*	*	*
1192	LOC105063179	*	*	*
1193	LOC105063182	*	*	*
1194	LOC105063183	*	*	*
1195	LOC105063187	*	*	*
1196	LOC105063189	*	*	*
1197	LOC105063221	*	*	*
1198	LOC105063284	*	*	*
1199	LOC105063348	*	*	*
1200	LOC105063466	*	*	*
1201	LOC105063514	*	*	*
1202	LOC105063528	*	*	*
1203	LOC105063589	*	*	*
1204	LOC105063602	*	*	*
1205	LOC105063631	*	*	*
1206	LOC105063632	*	*	*
1207	LOC105063635	*	*	*
1208	LOC105063743	*	*	*
1209	LOC105063746	*	*	*
1210	LOC105063893	*	*	*
1211	LOC105063896	*	*	*
1212	LOC105063909	*	*	*
1213	LOC105063963	*	*	*
1214	LOC105064000	*	*	*
1215	LOC105064146	*	*	*
1216	LOC105064148	*	*	*
1217	LOC105064181	*	*	*
1218	LOC105064214	*	*	*
1219	LOC105064245	*	*	*
1220	LOC105064246	*	*	*
1221	LOC105064248	*	*	*
1222	LOC105064250	*	*	*
1223	LOC105064262	*	*	*
1224	LOC105064272	*	*	*
1225	LOC105064275	*	*	*
1226	LOC105064299	*	*	*
1227	LOC105064404	*	*	*
1228	LOC105064463	*	*	*
1229	LOC105064464	*	*	*
1230	LOC105064465	*	*	*
1231	LOC105064485	*	*	*
1232	LOC105064489	*	*	*
1233	LOC105064503	*	*	*
1234	LOC105064544	*	*	*
1235	LOC105064636	*	*	*
1236	LOC105064641	*	*	*
1237	LOC105064666	*	*	*
1238	LOC105064691	*	*	*
1239	LOC105064693	*	*	*
1240	LOC105064694	*	*	*
1241	LOC105064700	*	*	*
1242	LOC105064708	*	*	*
1243	LOC105064714	*	*	*
1244	LOC105064716	*	*	*
1245	LOC105064717	*	*	*
1246	LOC105064718	*	*	*
1247	LOC105064721	*	*	*
1248	LOC105064722	*	*	*
1249	LOC105064762	*	*	*
1250	LOC105064791	*	*	*
1251	LOC105064807	*	*	*
1252	LOC105064824	*	*	*
1253	LOC105064834	*	*	*
1254	LOC105064851	*	*	*
1255	LOC105064897	*	*	*
1256	LOC105064915	*	*	*
1257	LOC105064938	*	*	*
1258	LOC105064943	*	*	*
1259	LOC105064948	*	*	*
1260	LOC105065027	*	*	*
1261	LOC105065036	*	*	*
1262	LOC105065044	*	*	*
1263	LOC105065059	*	*	*
1264	LOC105065069	*	*	*
1265	LOC105065096	*	*	*
1266	LOC105065103	*	*	*
1267	LOC105065138	*	*	*
1268	LOC105065162	*	*	*
1269	LOC105065184	*	*	*
1270	LOC105065187	*	*	*
1271	LOC105065195	*	*	*
1272	LOC105065212	*	*	*
1273	LOC105065217	*	*	*
1274	LOC105065222	*	*	*
1275	LOC105065246	*	*	*
1276	LOC105065251	*	*	*
1277	LOC105065267	*	*	*
1278	LOC105065275	*	*	*
1279	LOC105065282	*	*	*
1280	LOC105065289	*	*	*
1281	LOC105065413	*	*	*
1282	LOC105065428	*	*	*
1283	LOC105065430	*	*	*
1284	LOC105065441	*	*	*
1285	LOC105065447	*	*	*
1286	LOC105065449	*	*	*
1287	LOC105065459	*	*	*
1288	LOC105065463	*	*	*
1289	LOC105065485	*	*	*
1290	LOC105065487	*	*	*
1291	LOC105065490	*	*	*
1292	LOC105065491	*	*	*
1293	LOC105065521	*	*	*
1294	LOC105065628	*	*	*
1295	LOC105065682	*	*	*
1296	LOC105065687	*	*	*
1297	LOC105065729	*	*	*
1298	LOC105065765	*	*	*
1299	LOC105065805	*	*	*
1300	LOC105065810	*	*	*
1301	LOC105065812	*	*	*
1302	LOC105065832	*	*	*
1303	LOC105065843	*	*	*
1304	LOC105065875	*	*	*
1305	LOC105065876	*	*	*
1306	LOC105065913	*	*	*
1307	LOC105065920	*	*	*
1308	LOC105065958	*	*	*
1309	LOC105065993	*	*	*
1310	LOC105066019	*	*	*
1311	LOC105066045	*	*	*
1312	LOC105066182	*	*	*
1313	LOC105066222	*	*	*
1314	LOC105066302	*	*	*
1315	LOC105066313	*	*	*
1316	LOC105066438	*	*	*
1317	LOC105066472	*	*	*
1318	LOC105066481	*	*	*
1319	LOC105066483	*	*	*
1320	LOC105066496	*	*	*
1321	LOC105066598	*	*	*
1322	LOC105066713	*	*	*
1323	LOC105066737	*	*	*
1324	LOC105066739	*	*	*
1325	LOC105066740	*	*	*
1326	LOC105066804	*	*	*
1327	LOC105066819	*	*	*
1328	LOC105066923	*	*	*
1329	LOC105066924	*	*	*
1330	LOC105066952	*	*	*
1331	LOC105066958	*	*	*
1332	LOC105066964	*	*	*
1333	LOC105066965	*	*	*
1334	LOC105066967	*	*	*
1335	LOC105066969	*	*	*
1336	LOC105066987	*	*	*
1337	LOC105066990	*	*	*
1338	LOC105066994	*	*	*
1339	LOC105067008	*	*	*
1340	LOC105067089	*	*	*
1341	LOC105067151	*	*	*
1342	LOC105067180	*	*	*
1343	LOC105067186	*	*	*
1344	LOC105067188	*	*	*
1345	LOC105067193	*	*	*
1346	LOC105067194	*	*	*
1347	LOC105067196	*	*	*
1348	LOC105067198	*	*	*
1349	LOC105067203	*	*	*
1350	LOC105067208	*	*	*
1351	LOC105067214	*	*	*
1352	LOC105067215	*	*	*
1353	LOC105067226	*	*	*
1354	LOC105067319	*	*	*
1355	LOC105067343	*	*	*
1356	LOC105067420	*	*	*
1357	LOC105067436	*	*	*
1358	LOC105067452	*	*	*
1359	LOC105067534	*	*	*
1360	LOC105067538	*	*	*
1361	LOC105067543	*	*	*
1362	LOC105067544	*	*	*
1363	LOC105067553	*	*	*
1364	LOC105067561	*	*	*
1365	LOC105067580	*	*	*
1366	LOC105067606	*	*	*
1367	LOC105067642	*	*	*
1368	LOC105067711	*	*	*
1369	LOC105067712	*	*	*
1370	LOC105067725	*	*	*
1371	LOC105067745	*	*	*
1372	LOC105067747	*	*	*
1373	LOC105067748	*	*	*
1374	LOC105067770	*	*	*
1375	LOC105067829	*	*	*
1376	LOC105067874	*	*	*
1377	LOC105067881	*	*	*
1378	LOC105067891	*	*	*
1379	LOC105067894	*	*	*
1380	LOC105067901	*	*	*
1381	LOC105067908	*	*	*
1382	LOC105067916	*	*	*
1383	LOC105067939	*	*	*
1384	LOC105067942	*	*	*
1385	LOC105067985	*	*	*
1386	LOC105068017	*	*	*
1387	LOC105068092	*	*	*
1388	LOC105068188	*	*	*
1389	LOC105068197	*	*	*
1390	LOC105068207	*	*	*
1391	LOC105068214	*	*	*
1392	LOC105068224	*	*	*
1393	LOC105068245	*	*	*
1394	LOC105068257	*	*	*
1395	LOC105068266	*	*	*
1396	LOC105068305	*	*	*
1397	LOC105068323	*	*	*
1398	LOC105068331	*	*	*
1399	LOC105068349	*	*	*
1400	LOC105068355	*	*	*
1401	LOC105068356	*	*	*
1402	LOC105068393	*	*	*
1403	LOC105068408	*	*	*
1404	LOC105068410	*	*	*
1405	LOC105068414	*	*	*
1406	LOC105068415	*	*	*
1407	LOC105068416	*	*	*
1408	LOC105068417	*	*	*
1409	LOC105068418	*	*	*
1410	LOC105068427	*	*	*
1411	LOC105068429	*	*	*
1412	LOC105068431	*	*	*
1413	LOC105068497	*	*	*
1414	LOC105068519	*	*	*
1415	LOC105068526	*	*	*
1416	LOC105068527	*	*	*
1417	LOC105068547	*	*	*
1418	LOC105068558	*	*	*
1419	LOC105068562	*	*	*
1420	LOC105068617	*	*	*
1421	LOC105068628	*	*	*
1422	LOC105068753	*	*	*
1423	LOC105068754	*	*	*
1424	LOC105068757	*	*	*
1425	LOC105068829	*	*	*
1426	LOC105068830	*	*	*
1427	LOC105068832	*	*	*
1428	LOC105068861	*	*	*
1429	LOC105068941	*	*	*
1430	LOC105068968	*	*	*
1431	LOC105069041	*	*	*
1432	LOC105069072	*	*	*
1433	LOC105069091	*	*	*
1434	LOC105069128	*	*	*
1435	LOC105069178	*	*	*
1436	LOC105069191	*	*	*
1437	LOC105069240	*	*	*
1438	LOC105069287	*	*	*
1439	LOC105069309	*	*	*
1440	LOC105069321	*	*	*
1441	LOC105069337	*	*	*
1442	LOC105069339	*	*	*
1443	LOC105069354	*	*	*
1444	LOC105069443	*	*	*
1445	LOC105069490	*	*	*
1446	LOC105069494	*	*	*
1447	LOC105069499	*	*	*
1448	LOC105069500	*	*	*
1449	LOC105069501	*	*	*
1450	LOC105069515	*	*	*
1451	LOC105069531	*	*	*
1452	LOC105069565	*	*	*
1453	LOC105069566	*	*	*
1454	LOC105069567	*	*	*
1455	LOC105069572	*	*	*
1456	LOC105069576	*	*	*
1457	LOC105069577	*	*	*
1458	LOC105069578	*	*	*
1459	LOC105069579	*	*	*
1460	LOC105069581	*	*	*
1461	LOC105069586	*	*	*
1462	LOC105069619	*	*	*
1463	LOC105069628	*	*	*
1464	LOC105069776	*	*	*
1465	LOC105069891	*	*	*
1466	LOC105069929	*	*	*
1467	LOC105069932	*	*	*
1468	LOC105069935	*	*	*
1469	LOC105069936	*	*	*
1470	LOC105069952	*	*	*
1471	LOC105069958	*	*	*
1472	LOC105069960	*	*	*
1473	LOC105069964	*	*	*
1474	LOC105069966	*	*	*
1475	LOC105069968	*	*	*
1476	LOC105069970	*	*	*
1477	LOC105069971	*	*	*
1478	LOC105070026	*	*	*
1479	LOC105070055	*	*	*
1480	LOC105070065	*	*	*
1481	LOC105070067	*	*	*
1482	LOC105070070	*	*	*
1483	LOC105070086	*	*	*
1484	LOC105070153	*	*	*
1485	LOC105070156	*	*	*
1486	LOC105070158	*	*	*
1487	LOC105070164	*	*	*
1488	LOC105070167	*	*	*
1489	LOC105070168	*	*	*
1490	LOC105070170	*	*	*
1491	LOC105070193	*	*	*
1492	LOC105070207	*	*	*
1493	LOC105070262	*	*	*
1494	LOC105070349	*	*	*
1495	LOC105070412	*	*	*
1496	LOC105070414	*	*	*
1497	LOC105070416	*	*	*
1498	LOC105070438	*	*	*
1499	LOC105070439	*	*	*
1500	LOC105070453	*	*	*
1501	LOC105070489	*	*	*
1502	LOC105070492	*	*	*
1503	LOC105070503	*	*	*
1504	LOC105070505	*	*	*
1505	LOC105070573	*	*	*
1506	LOC105070582	*	*	*
1507	LOC105070607	*	*	*
1508	LOC105070609	*	*	*
1509	LOC105070667	*	*	*
1510	LOC105070697	*	*	*
1511	LOC105070762	*	*	*
1512	LOC105070802	*	*	*
1513	LOC105070914	*	*	*
1514	LOC105070955	*	*	*
1515	LOC105070989	*	*	*
1516	LOC105070990	*	*	*
1517	LOC105070999	*	*	*
1518	LOC105071009	*	*	*
1519	LOC105071054	*	*	*
1520	LOC105071149	*	*	*
1521	LOC105071152	*	*	*
1522	LOC105071157	*	*	*
1523	LOC105071188	*	*	*
1524	LOC105071232	*	*	*
1525	LOC105071318	*	*	*
1526	LOC105071332	*	*	*
1527	LOC105071335	*	*	*
1528	LOC105071338	*	*	*
1529	LOC105071392	*	*	*
1530	LOC105071490	*	*	*
1531	LOC105071520	*	*	*
1532	LOC105071530	*	*	*
1533	LOC105071613	*	*	*
1534	LOC105071644	*	*	*
1535	LOC105071648	*	*	*
1536	LOC105071655	*	*	*
1537	LOC105071677	*	*	*
1538	LOC105071755	*	*	*
1539	LOC105071780	*	*	*
1540	LOC105071871	*	*	*
1541	LOC105071880	*	*	*
1542	LOC105071978	*	*	*
1543	LOC105072015	*	*	*
1544	LOC105072072	*	*	*
1545	LOC105072120	*	*	*
1546	LOC105072433	*	*	*
1547	LOC105072435	*	*	*
1548	LOC105072437	*	*	*
1549	LOC105072455	*	*	*
1550	LOC105072487	*	*	*
1551	LOC105072536	*	*	*
1552	LOC105072571	*	*	*
1553	LOC105072583	*	*	*
1554	LOC105072616	*	*	*
1555	LOC105072760	*	*	*
1556	LOC105072815	*	*	*
1557	LOC105072869	*	*	*
1558	LOC105072874	*	*	*
1559	LOC105072900	*	*	*
1560	LOC105072958	*	*	*
1561	LOC105072978	*	*	*
1562	LOC105073092	*	*	*
1563	LOC105073162	*	*	*
1564	LOC105073163	*	*	*
1565	LOC105073173	*	*	*
1566	LOC105073174	*	*	*
1567	LOC105073202	*	*	*
1568	LOC105073210	*	*	*
1569	LOC105073212	*	*	*
1570	LOC105073213	*	*	*
1571	LOC105073223	*	*	*
1572	LOC105073298	*	*	*
1573	LOC105073371	*	*	*
1574	LOC105073557	*	*	*
1575	LOC105073621	*	*	*
1576	LOC105073708	*	*	*
1577	LOC105073717	*	*	*
1578	LOC105073739	*	*	*
1579	LOC105073755	*	*	*
1580	LOC105073767	*	*	*
1581	LOC105073768	*	*	*
1582	LOC105073833	*	*	*
1583	LOC105073837	*	*	*
1584	LOC105073848	*	*	*
1585	LOC105073876	*	*	*
1586	LOC105073877	*	*	*
1587	LOC105073891	*	*	*
1588	LOC105073892	*	*	*
1589	LOC105073893	*	*	*
1590	LOC105073894	*	*	*
1591	LOC105073983	*	*	*
1592	LOC105073984	*	*	*
1593	LOC105073985	*	*	*
1594	LOC105073995	*	*	*
1595	LOC105074016	*	*	*
1596	LOC105074040	*	*	*
1597	LOC105074047	*	*	*
1598	LOC105074135	*	*	*
1599	LOC105074136	*	*	*
1600	LOC105074149	*	*	*
1601	LOC105074203	*	*	*
1602	LOC105074204	*	*	*
1603	LOC105074226	*	*	*
1604	LOC105074257	*	*	*
1605	LOC105074258	*	*	*
1606	LOC105074259	*	*	*
1607	LOC105074260	*	*	*
1608	LOC105074313	*	*	*
1609	LOC105074315	*	*	*
1610	LOC105074317	*	*	*
1611	LOC105074318	*	*	*
1612	LOC105074337	*	*	*
1613	LOC105074342	*	*	*
1614	LOC105074343	*	*	*
1615	LOC105074345	*	*	*
1616	LOC105074395	*	*	*
1617	LOC105074406	*	*	*
1618	LOC105074413	*	*	*
1619	LOC105074417	*	*	*
1620	LOC105074423	*	*	*
1621	LOC105074426	*	*	*
1622	LOC105074430	*	*	*
1623	LOC105074431	*	*	*
1624	LOC105074466	*	*	*
1625	LOC105074470	*	*	*
1626	LOC105074472	*	*	*
1627	LOC105074475	*	*	*
1628	LOC105074477	*	*	*
1629	LOC105074479	*	*	*
1630	LOC105074484	*	*	*
1631	LOC105074488	*	*	*
1632	LOC105074490	*	*	*
1633	LOC105074501	*	*	*
1634	LOC105074502	*	*	*
1635	LOC105074505	*	*	*
1636	LOC105074522	*	*	*
1637	LOC105074528	*	*	*
1638	LOC105074536	*	*	*
1639	LOC105074555	*	*	*
1640	LOC105074557	*	*	*
1641	LOC105074563	*	*	*
1642	LOC105074565	*	*	*
1643	LOC105074723	*	*	*
1644	LOC105074740	*	*	*
1645	LOC105074743	*	*	*
1646	LOC105074773	*	*	*
1647	LOC105074777	*	*	*
1648	LOC105074779	*	*	*
1649	LOC105074786	*	*	*
1650	LOC105074811	*	*	*
1651	LOC105074896	*	*	*
1652	LOC105074897	*	*	*
1653	LOC105074898	*	*	*
1654	LOC105074966	*	*	*
1655	LOC105075214	*	*	*
1656	LOC105075415	*	*	*
1657	LOC105075429	*	*	*
1658	LOC105075438	*	*	*
1659	LOC105075501	*	*	*
1660	LOC105075536	*	*	*
1661	LOC105075564	*	*	*
1662	LOC105075608	*	*	*
1663	LOC105075641	*	*	*
1664	LOC105075642	*	*	*
1665	LOC105075649	*	*	*
1666	LOC105075715	*	*	*
1667	LOC105075724	*	*	*
1668	LOC105075742	*	*	*
1669	LOC105075760	*	*	*
1670	LOC105075761	*	*	*
1671	LOC105075876	*	*	*
1672	LOC105075896	*	*	*
1673	LOC105075905	*	*	*
1674	LOC105075998	*	*	*
1675	LOC105076114	*	*	*
1676	LOC105076134	*	*	*
1677	LOC105076135	*	*	*
1678	LOC105076136	*	*	*
1679	LOC105076137	*	*	*
1680	LOC105076142	*	*	*
1681	LOC105076143	*	*	*
1682	LOC105076158	*	*	*
1683	LOC105076256	*	*	*
1684	LOC105076258	*	*	*
1685	LOC105076264	*	*	*
1686	LOC105076294	*	*	*
1687	LOC105076327	*	*	*
1688	LOC105076340	*	*	*
1689	LOC105076363	*	*	*
1690	LOC105076364	*	*	*
1691	LOC105076386	*	*	*
1692	LOC105076389	*	*	*
1693	LOC105076399	*	*	*
1694	LOC105076400	*	*	*
1695	LOC105076402	*	*	*
1696	LOC105076405	*	*	*
1697	LOC105076406	*	*	*
1698	LOC105076407	*	*	*
1699	LOC105076409	*	*	*
1700	LOC105076411	*	*	*
1701	LOC105076412	*	*	*
1702	LOC105076413	*	*	*
1703	LOC105076417	*	*	*
1704	LOC105076418	*	*	*
1705	LOC105076421	*	*	*
1706	LOC105076422	*	*	*
1707	LOC105076424	*	*	*
1708	LOC105076425	*	*	*
1709	LOC105076428	*	*	*
1710	LOC105076457	*	*	*
1711	LOC105076591	*	*	*
1712	LOC105076658	*	*	*
1713	LOC105076659	*	*	*
1714	LOC105076660	*	*	*
1715	LOC105076666	*	*	*
1716	LOC105076679	*	*	*
1717	LOC105076691	*	*	*
1718	LOC105076715	*	*	*
1719	LOC105076717	*	*	*
1720	LOC105076723	*	*	*
1721	LOC105076724	*	*	*
1722	LOC105076725	*	*	*
1723	LOC105076727	*	*	*
1724	LOC105076738	*	*	*
1725	LOC105076742	*	*	*
1726	LOC105076743	*	*	*
1727	LOC105076745	*	*	*
1728	LOC105076748	*	*	*
1729	LOC105076749	*	*	*
1730	LOC105076750	*	*	*
1731	LOC105076751	*	*	*
1732	LOC105076752	*	*	*
1733	LOC105076754	*	*	*
1734	LOC105076758	*	*	*
1735	LOC105076759	*	*	*
1736	LOC105076764	*	*	*
1737	LOC105076834	*	*	*
1738	LOC105076846	*	*	*
1739	LOC105076847	*	*	*
1740	LOC105076849	*	*	*
1741	LOC105076850	*	*	*
1742	LOC105076852	*	*	*
1743	LOC105076853	*	*	*
1744	LOC105076854	*	*	*
1745	LOC105076881	*	*	*
1746	LOC105076960	*	*	*
1747	LOC105077016	*	*	*
1748	LOC105077028	*	*	*
1749	LOC105077031	*	*	*
1750	LOC105077048	*	*	*
1751	LOC105077076	*	*	*
1752	LOC105077107	*	*	*
1753	LOC105077317	*	*	*
1754	LOC105077328	*	*	*
1755	LOC105077396	*	*	*
1756	LOC105077421	*	*	*
1757	LOC105077527	*	*	*
1758	LOC105077560	*	*	*
1759	LOC105077561	*	*	*
1760	LOC105077574	*	*	*
1761	LOC105077575	*	*	*
1762	LOC105077585	*	*	*
1763	LOC105077600	*	*	*
1764	LOC105077601	*	*	*
1765	LOC105077607	*	*	*
1766	LOC105077608	*	*	*
1767	LOC105077662	*	*	*
1768	LOC105077664	*	*	*
1769	LOC105077687	*	*	*
1770	LOC105077734	*	*	*
1771	LOC105077773	*	*	*
1772	LOC105077775	*	*	*
1773	LOC105077782	*	*	*
1774	LOC105077864	*	*	*
1775	LOC105077931	*	*	*
1776	LOC105077933	*	*	*
1777	LOC105077956	*	*	*
1778	LOC105077964	*	*	*
1779	LOC105077969	*	*	*
1780	LOC105077971	*	*	*
1781	LOC105077973	*	*	*
1782	LOC105078049	*	*	*
1783	LOC105078090	*	*	*
1784	LOC105078180	*	*	*
1785	LOC105078197	*	*	*
1786	LOC105078219	*	*	*
1787	LOC105078415	*	*	*
1788	LOC105078463	*	*	*
1789	LOC105078521	*	*	*
1790	LOC105078621	*	*	*
1791	LOC105078630	*	*	*
1792	LOC105078714	*	*	*
1793	LOC105078872	*	*	*
1794	LOC105078873	*	*	*
1795	LOC105078880	*	*	*
1796	LOC105078894	*	*	*
1797	LOC105078906	*	*	*
1798	LOC105078941	*	*	*
1799	LOC105078974	*	*	*
1800	LOC105079008	*	*	*
1801	LOC105079051	*	*	*
1802	LOC105079071	*	*	*
1803	LOC105079104	*	*	*
1804	LOC105079107	*	*	*
1805	LOC105079168	*	*	*
1806	LOC105079185	*	*	*
1807	LOC105079214	*	*	*
1808	LOC105079217	*	*	*
1809	LOC105079253	*	*	*
1810	LOC105079267	*	*	*
1811	LOC105079277	*	*	*
1812	LOC105079319	*	*	*
1813	LOC105079323	*	*	*
1814	LOC105079331	*	*	*
1815	LOC105079477	*	*	*
1816	LOC105079482	*	*	*
1817	LOC105079535	*	*	*
1818	LOC105079536	*	*	*
1819	LOC105079544	*	*	*
1820	LOC105079557	*	*	*
1821	LOC105079636	*	*	*
1822	LOC105079640	*	*	*
1823	LOC105079725	*	*	*
1824	LOC105079887	*	*	*
1825	LOC105079892	*	*	*
1826	LOC105079941	*	*	*
1827	LOC105079990	*	*	*
1828	LOC105080002	*	*	*
1829	LOC105080017	*	*	*
1830	LOC105080037	*	*	*
1831	LOC105080038	*	*	*
1832	LOC105080064	*	*	*
1833	LOC105080072	*	*	*
1834	LOC105080130	*	*	*
1835	LOC105080159	*	*	*
1836	LOC105080170	*	*	*
1837	LOC105080298	*	*	*
1838	LOC105080318	*	*	*
1839	LOC105080330	*	*	*
1840	LOC105080410	*	*	*
1841	LOC105080436	*	*	*
1842	LOC105080490	*	*	*
1843	LOC105080506	*	*	*
1844	LOC105080508	*	*	*
1845	LOC105080516	*	*	*
1846	LOC105080563	*	*	*
1847	LOC105080583	*	*	*
1848	LOC105080664	*	*	*
1849	LOC105080699	*	*	*
1850	LOC105080781	*	*	*
1851	LOC105080812	*	*	*
1852	LOC105080819	*	*	*
1853	LOC105080832	*	*	*
1854	LOC105080870	*	*	*
1855	LOC105080889	*	*	*
1856	LOC105080934	*	*	*
1857	LOC105080937	*	*	*
1858	LOC105080948	*	*	*
1859	LOC105080949	*	*	*
1860	LOC105080955	*	*	*
1861	LOC105080967	*	*	*
1862	LOC105080988	*	*	*
1863	LOC105080990	*	*	*
1864	LOC105080991	*	*	*
1865	LOC105080993	*	*	*
1866	LOC105080994	*	*	*
1867	LOC105080995	*	*	*
1868	LOC105080997	*	*	*
1869	LOC105080998	*	*	*
1870	LOC105080999	*	*	*
1871	LOC105081003	*	*	*
1872	LOC105081004	*	*	*
1873	LOC105081005	*	*	*
1874	LOC105081006	*	*	*
1875	LOC105081007	*	*	*
1876	LOC105081008	*	*	*
1877	LOC105081009	*	*	*
1878	LOC105081010	*	*	*
1879	LOC105081013	*	*	*
1880	LOC105081014	*	*	*
1881	LOC105081015	*	*	*
1882	LOC105081017	*	*	*
1883	LOC105081018	*	*	*
1884	LOC105081020	*	*	*
1885	LOC105081021	*	*	*
1886	LOC105081022	*	*	*
1887	LOC105081024	*	*	*
1888	LOC105081025	*	*	*
1889	LOC105081028	*	*	*
1890	LOC105081033	*	*	*
1891	LOC105081034	*	*	*
1892	LOC105081035	*	*	*
1893	LOC105081036	*	*	*
1894	LOC105081037	*	*	*
1895	LOC105081038	*	*	*
1896	LOC105081039	*	*	*
1897	LOC105081040	*	*	*
1898	LOC105081041	*	*	*
1899	LOC105081043	*	*	*
1900	LOC105081044	*	*	*
1901	LOC105081046	*	*	*
1902	LOC105081051	*	*	*
1903	LOC105081052	*	*	*
1904	LOC105081053	*	*	*
1905	LOC105081054	*	*	*
1906	LOC105081064	*	*	*
1907	LOC105081071	*	*	*
1908	LOC105081075	*	*	*
1909	LOC105081076	*	*	*
1910	LOC105081082	*	*	*
1911	LOC105081110	*	*	*
1912	LOC105081197	*	*	*
1913	LOC105081199	*	*	*
1914	LOC105081212	*	*	*
1915	LOC105081246	*	*	*
1916	LOC105081265	*	*	*
1917	LOC105081389	*	*	*
1918	LOC105081434	*	*	*
1919	LOC105081435	*	*	*
1920	LOC105081510	*	*	*
1921	LOC105081513	*	*	*
1922	LOC105081517	*	*	*
1923	LOC105081532	*	*	*
1924	LOC105081543	*	*	*
1925	LOC105081554	*	*	*
1926	LOC105081641	*	*	*
1927	LOC105081675	*	*	*
1928	LOC105081683	*	*	*
1929	LOC105081754	*	*	*
1930	LOC105081767	*	*	*
1931	LOC105081789	*	*	*
1932	LOC105081811	*	*	*
1933	LOC105081813	*	*	*
1934	LOC105081847	*	*	*
1935	LOC105081906	*	*	*
1936	LOC105082016	*	*	*
1937	LOC105082129	*	*	*
1938	LOC105082266	*	*	*
1939	LOC105082269	*	*	*
1940	LOC105082310	*	*	*
1941	LOC105082336	*	*	*
1942	LOC105082445	*	*	*
1943	LOC105082452	*	*	*
1944	LOC105082454	*	*	*
1945	LOC105082494	*	*	*
1946	LOC105082504	*	*	*
1947	LOC105082664	*	*	*
1948	LOC105082695	*	*	*
1949	LOC105082767	*	*	*
1950	LOC105082870	*	*	*
1951	LOC105082885	*	*	*
1952	LOC105082913	*	*	*
1953	LOC105082993	*	*	*
1954	LOC105083056	*	*	*
1955	LOC105083068	*	*	*
1956	LOC105083076	*	*	*
1957	LOC105083077	*	*	*
1958	LOC105083139	*	*	*
1959	LOC105083192	*	*	*
1960	LOC105083197	*	*	*
1961	LOC105083208	*	*	*
1962	LOC105083215	*	*	*
1963	LOC105083272	*	*	*
1964	LOC105083338	*	*	*
1965	LOC105083467	*	*	*
1966	LOC105083613	*	*	*
1967	LOC105083617	*	*	*
1968	LOC105083618	*	*	*
1969	LOC105083759	*	*	*
1970	LOC105083869	*	*	*
1971	LOC105083907	*	*	*
1972	LOC105083920	*	*	*
1973	LOC105083935	*	*	*
1974	LOC105084018	*	*	*
1975	LOC105084027	*	*	*
1976	LOC105084049	*	*	*
1977	LOC105084063	*	*	*
1978	LOC105084075	*	*	*
1979	LOC105084080	*	*	*
1980	LOC105084082	*	*	*
1981	LOC105084108	*	*	*
1982	LOC105084109	*	*	*
1983	LOC105084112	*	*	*
1984	LOC105084146	*	*	*
1985	LOC105084151	*	*	*
1986	LOC105084157	*	*	*
1987	LOC105084162	*	*	*
1988	LOC105084163	*	*	*
1989	LOXHD1	*	*	*
1990	LOXL1	*	*	*
1991	LPCAT1	*	*	*
1992	LPHN2	*	*	*
1993	LPIN1	*	*	*
1994	LRCH4	*	*	*
1995	LRFN2	*	*	*
1996	LRIG2	*	*	*
1997	LRIG3	*	*	*
1998	LRIT1	*	*	*
[truncated: 1,248 more rows]

## Sheet: Table S3
Supplementary Table S3: Result of GO analysis for affected genes by shared missense SNPs in All_ind, only_B1B2 and only_WC sets
	Set	Category	GO Term	Description	Count	P-Value	Benjamini
1	All-ind	MF	GO:0005524	ATP binding	157	1.80937e-06	0.00162711
2	All-ind	MF	GO:0016887	ATPase activity	24	3.56316e-05	0.0106327
3	All-ind	MF	GO:0005509	calcium ion binding	81	3.03628e-05	0.0135706
4	All-ind	MF	GO:0003777	microtubule motor activity	16	8.19455e-05	0.0182695
5	All-ind	MF	GO:0003774	motor activity	13	0.000346876	0.0605386
6	All-ind	CC	GO:0016459	myosin complex	16	1.53354e-06	0.000930429
7	Only-B1B2	MF	GO:0005089	Rho guanyl-nucleotide exchange factor activity	16	6.13359e-05	0.0489363
8	Only-B1B2	MF	GO:0001077	transcriptional activator activity, RNA polymerase II core promoter proximal region sequence-specific binding	31	0.000158677	0.0628425
9	Only-WC	MF	GO:0005524	ATP binding	121	8.49156e-07	0.000618844

## Sheet: Table S4
Supplementary Table 4: Functional classification of common SNPs in all Bactrian camels
1	intergenic	437454
2	intron	271353
3	upstream gene	42869
4	downstream gene	35577
5	missense	4046
6	synonymous	3672
7	3 prime UTR	3079
8	nc transcript exon	1024
9	Multi_annotated SNPs	793
10	5 prime UTR	473
11	5’ UTR premature start codon gain	79
12	stop lost	51
13	stop gained	28
14	splice region	23
15	start lost	8
16	initator codon	1

## Sheet: Table S5
Supplementary Table 5: Affected genes by fixed SNPs for domestic Bactrian camels
1	A2ML1
2	AAGAB
3	AAK1
4	AASDH
5	AATK
6	ABAT
7	ABCA13
8	ABCA4
9	ABCA5
10	ABCB11
11	ABCC4
12	ABCC8
13	ABCC9
14	ABCD1
15	ABCD3
16	ABHD4
17	ABHD6
18	ABI1
19	ABL1
20	ABLIM1
21	ABLIM2
22	ABLIM3
23	ABR
24	ABTB2
25	ACAD9
26	ACAN
27	ACAP3
28	ACBD6
29	ACCSL
30	ACER3
31	ACKR2
32	ACO1
33	ACOT12
34	ACOXL
35	ACSF3
36	ACSL6
37	ACSM3
38	ACTN4
39	ACVR1B
40	ACYP2
41	ADAM10
42	ADAM11
43	ADAM12
44	ADAM2
45	ADAM22
46	ADAM23
47	ADAM32
48	ADAMTS10
49	ADAMTS12
50	ADAMTS13
51	ADAMTS15
52	ADAMTS17
53	ADAMTS18
54	ADAMTS2
55	ADAMTS3
56	ADAMTSL2
57	ADAMTSL3
58	ADAP1
59	ADCK1
60	ADCK4
61	ADCY2
62	ADCY8
63	ADCYAP1R1
64	ADD2
65	ADIPOR2
66	ADK
67	ADRA1A
68	ADRBK2
69	ADSL
70	ADTRP
71	AFAP1
72	AFF2
73	AGAP1
74	AGAP3
75	AGBL4
76	AGFG1
77	AGMO
78	AGPAT5
79	AGRN
80	AGT
81	AGTPBP1
82	AHCYL1
83	AHI1
84	AIFM1
85	AIM1
86	AK5
87	AK7
88	AK8
89	AKAP12
90	AKAP7
91	AKAP9
92	AKNA
93	AKT1
94	AKT3
95	ALDH1A1
96	ALDH1A2
97	ALDH1L1
98	ALG10
99	ALG13
100	ALG6
101	ALG9
102	ALK
103	ALKBH1
104	ALMS1
105	ALOX15B
106	ALOXE3
107	ALS2CR11
108	ALX3
109	AMOTL2
110	AMPD3
111	AMTN
112	ANAPC5
113	ANAPC7
114	ANGPTL7
115	ANK1
116	ANK2
117	ANKDD1A
118	ANKDD1B
119	ANKH
120	ANKHD1
121	ANKLE2
122	ANKMY1
123	ANKRD12
124	ANKRD17
125	ANKRD22
126	ANKRD24
127	ANKRD26
128	ANKRD27
129	ANKRD31
130	ANKRD33B
131	ANKRD34B
132	ANKRD50
133	ANKRD6
134	ANKS1A
135	ANKS1B
136	ANKS6
137	ANO2
138	ANO3
139	ANO4
140	ANO6
141	ANP32A
142	ANTXR2
143	ANXA11
144	AOAH
145	AP1G1
146	AP1S3
147	AP3D1
148	AP4E1
149	APBA1
150	APLF
151	APP
152	APPBP2
153	AQP1
154	AQR
155	ARAP2
156	ARF4
157	ARFGEF1
158	ARFGEF2
159	ARHGAP10
160	ARHGAP15
161	ARHGAP19
162	ARHGAP24
163	ARHGAP25
164	ARHGAP26
165	ARHGAP27
166	ARHGAP28
167	ARHGAP29
168	ARHGAP31
169	ARHGAP32
170	ARHGAP35
171	ARHGAP39
172	ARHGAP42
173	ARHGAP44
174	ARHGAP6
175	ARHGEF10L
176	ARHGEF12
177	ARHGEF18
178	ARHGEF26
179	ARHGEF28
180	ARHGEF3
181	ARHGEF38
182	ARHGEF4
183	ARHGEF6
184	ARHGEF9
185	ARID3A
186	ARIH2
187	ARL6IP5
188	ARL8B
189	ARMC12
190	ARMC4
191	ARMC9
192	ARMCX5
193	ARNT2
194	ARNTL2
195	ARSB
196	ARSD
197	ARSG
198	ARVCF
199	ASAP1
200	ASB1
201	ASB13
202	ASB2
203	ASB3
204	ASB5
205	ASCC1
206	ASGR1
207	ASIC2
208	ASPH
209	ASPSCR1
210	ASTN1
211	ASTN2
212	ATAD1
213	ATF7
214	ATF7IP
215	ATG10
216	ATG12
217	ATG4A
218	ATM
219	ATMIN
220	ATOH8
221	ATP10A
222	ATP10B
223	ATP10D
224	ATP13A2
225	ATP13A4
226	ATP2A2
227	ATP2B4
228	ATP2C1
229	ATP6AP1L
230	ATP6V0E1
231	ATP6V1C1
232	ATP6V1C2
233	ATP6V1G3
234	ATP8A1
235	ATP8B4
236	ATP9A
237	ATP9B
238	ATRNL1
239	ATRX
240	ATXN10
241	ATXN3
242	ATXN7
243	AUH
244	AURKB
245	AUTS2
246	AVEN
247	AZI2
248	AZIN1
249	B3GALT1
250	B3GALTL
251	B3GAT2
252	B4GALT2
253	B4GALT4
254	BAALC
255	BAAT
256	BACH2
257	BAI3
258	BAIAP2
259	BASP1
260	BAZ2A
261	BAZ2B
262	BBS9
263	BCAP29
264	BCAR3
265	BCAS1
266	BCAS3
267	BCHE
268	BCKDHB
269	BCL11A
270	BCL11B
271	BCL2
272	BCL2A1
273	BCL6
274	BCLAF1
275	BCO1
276	BCOR
277	BCORL1
278	BCR
279	BDP1
280	BEST3
281	BEST4
282	BHMT2
283	BICC1
284	BICD1
285	BLM
286	BLOC1S5
287	BMP6
288	BMP7
289	BMPER
290	BNC2
291	BOLL
292	BPIFC
293	BPTF
294	BRCA2
295	BRD1
296	BRD7
297	BRINP1
298	BRINP2
299	BRINP3
300	BRMS1L
301	BTBD10
302	BTBD11
303	BTBD16
304	BTG3
305	BTNL2
306	BZW2
307	C1QTNF3
308	C1QTNF7
309	C1RL
310	C9
311	CA1
312	CA10
313	CA12
314	CA8
315	CAB39L
316	CABIN1
317	CACNA1C
318	CACNA1D
319	CACNA1I
320	CACNA2D2
321	CACNA2D3
322	CACNA2D4
323	CACNB2
324	CACNB4
325	CACNG2
326	CADPS
327	CADPS2
328	CAGE1
329	CALB1
330	CALCR
331	CALML4
332	CALN1
333	CALY
334	CAMK1G
335	CAMK2B
336	CAMK4
337	CAMKK2
338	CAMKMT
339	CAMTA1
340	CAND2
341	CAP2
342	CAPG
343	CAPN7
344	CAPN9
345	CAPRIN2
346	CAPS2
347	CASC1
348	CASK
349	CASKIN2
350	CASZ1
351	CATSPERB
352	CATSPERD
353	CAV1
354	CBS
355	CC2D2A
356	CCDC102B
357	CCDC114
358	CCDC12
359	CCDC122
360	CCDC129
361	CCDC13
362	CCDC14
363	CCDC141
364	CCDC148
365	CCDC152
366	CCDC17
367	CCDC176
368	CCDC178
369	CCDC180
370	CCDC25
371	CCDC43
372	CCDC50
373	CCDC53
374	CCDC57
375	CCDC63
376	CCDC64
377	CCDC66
378	CCDC68
379	CCDC7
380	CCDC73
381	CCDC85A
382	CCDC88A
383	CCDC88C
384	CCDC92
385	CCL28
386	CCNE1
387	CCNJ
388	CCR6
389	CCSER2
390	CD109
391	CD151
392	CD226
393	CD247
394	CD2AP
395	CD300A
396	CD38
397	CD55
398	CD86
399	CD8A
400	CD8B
401	CD93
402	CD99L2
403	CDC16
404	CDC27
405	CDC40
406	CDC42EP3
407	CDC42SE2
408	CDC7
409	CDCA7L
410	CDH1
411	CDH11
412	CDH12
413	CDH13
414	CDH18
415	CDH2
416	CDH4
417	CDH8
418	CDK14
419	CDK15
420	CDK18
421	CDKAL1
422	CDKL5
423	CDO1
424	CDON
425	CDX1
426	CDYL2
427	CEBPE
428	CECR5
429	CELSR1
430	CELSR3
431	CEMIP
432	CENPC
433	CENPE
434	CENPQ
435	CEP120
436	CEP128
437	CEP152
438	CEP164
439	CEP192
440	CEP290
441	CEP63
442	CEPT1
443	CERK
444	CERS6
445	CES5A
446	CETN2
447	CFAP36
448	CFAP46
449	CFAP57
450	CFAP61
451	CGNL1
452	CHCHD6
453	CHD2
454	CHD8
455	CHD9
456	CHDC2
457	CHIC2
458	CHL1
459	CHM
460	CHMP2B
461	CHRDL1
462	CHRM5
463	CHRNA2
464	CHRND
465	CHRNG
466	CHST11
467	CHST7
468	CHST8
469	CHST9
470	CHUK
471	CIDEC
472	CIITA
473	CILP
474	CLASP1
475	CLCN1
476	CLCN4
477	CLCN5
478	CLDN1
479	CLDN18
480	CLDN2
481	CLIC4
482	CLIP1
483	CLMN
484	CLN6
485	CLNK
486	CLOCK
487	CLPX
488	CLSPN
489	CLSTN2
490	CLU
491	CLVS1
492	CMA1
493	CMTR1
494	CNOT10
495	CNPY1
496	CNTLN
497	CNTN1
498	CNTN3
499	CNTN4
500	CNTN5
501	CNTN6
502	CNTNAP2
503	CNTNAP5
504	COBL
505	COBLL1
506	COG5
507	COG6
508	COG7
509	COL11A1
510	COL16A1
511	COL17A1
512	COL18A1
513	COL19A1
514	COL1A1
515	COL20A1
516	COL22A1
517	COL23A1
518	COL26A1
519	COL28A1
520	COL4A2
521	COL4A3
522	COL4A5
523	COL4A6
524	COL5A1
525	COL6A3
526	COL9A1
527	COL9A3
528	COLEC10
529	COMMD1
530	COPS3
531	COPS4
532	COQ3
533	CORO2A
534	CORO2B
535	COTL1
536	CPA5
537	CPE
538	CPED1
539	CPLX2
540	CPLX3
541	CPM
542	CPN1
543	CPNE4
544	CPNE8
545	CPPED1
546	CPS1
547	CPSF2
548	CPXM2
549	CR1
550	CRACR2A
551	CRACR2B
552	CRADD
553	CREB3L2
554	CREB5
555	CREBRF
556	CRIM1
557	CRISPLD1
558	CRNKL1
559	CRNN
560	CROCC
561	CRTAC1
562	CRTC3
563	CRY1
564	CRY2
565	CSDE1
566	CSF1
567	CSF2
568	CSGALNACT1
569	CSMD1
570	CSMD2
571	CSMD3
572	CSNK1G1
573	CSNK1G3
574	CSRNP3
575	CSRP2BP
576	CTCFL
577	CTIF
578	CTNNA1
579	CTNNA3
580	CTNND2
581	CTPS1
582	CTPS2
583	CTR9
584	CUBN
585	CUEDC1
586	CUL3
587	CUX1
588	CUX2
589	CWC27
590	CWF19L1
591	CXADR
592	CXCL12
593	CXCL14
594	CYTH1
595	DAAM2
596	DAB1
597	DAB2
598	DACH2
599	DAD1
600	DAG1
601	DAGLB
602	DAP
603	DAPK1
604	DAPK2
605	DAPP1
606	DARS
607	DBF4B
608	DBNL
609	DBT
610	DBX2
611	DCAF12
612	DCAF6
613	DCBLD2
614	DCC
615	DCHS2
616	DCLK1
617	DCLK2
618	DCTD
619	DDB1
620	DDC
621	DDR2
622	DDX18
623	DDX27
624	DDX31
625	DDX3X
626	DDX52
627	DDX58
628	DENND1A
629	DENND1B
630	DENND1C
631	DENND3
632	DENND4A
633	DENND5B
634	DENND6A
635	DFNA5
636	DGCR8
637	DGKB
638	DGKH
639	DGKI
640	DHCR24
641	DHPS
642	DHRS12
643	DHRS7B
644	DHRSX
645	DHX29
646	DIAPH2
647	DIAPH3
648	DIP2B
649	DIP2C
650	DIRC2
651	DIS3L
652	DIS3L2
653	DISC1
654	DIXDC1
655	DKK2
656	DLC1
657	DLG2
658	DLGAP1
659	DLGAP2
660	DLGAP3
661	DLGAP4
662	DMD
663	DMRTA1
664	DMXL2
665	DNAAF2
666	DNAH10
667	DNAH11
668	DNAH12
669	DNAH2
670	DNAH5
671	DNAH6
672	DNAH7
673	DNAH9
674	DNAI1
675	DNAJB14
676	DNAJC1
677	DNAJC12
678	DNAJC13
679	DNAJC18
680	DNM3
681	DOCK1
682	DOCK11
683	DOCK2
684	DOCK4
685	DOCK5
686	DOCK8
687	DOCK9
688	DOK5
689	DOK6
690	DOK7
691	DOT1L
692	DPF3
693	DPP10
694	DPP4
695	DPP6
696	DPP8
697	DPRX
698	DPY19L4
699	DPYD
700	DPYSL2
701	DPYSL3
702	DPYSL5
703	DRG2
704	DSC3
705	DSCAM
706	DSCAML1
707	DST
708	DSTN
709	DTD1
710	DTHD1
711	DTL
712	DTNB
713	DTX4
714	DUS2
715	DUS4L
716	DUSP22
717	DUXA
718	DYM
719	DYNC1I1
720	DYNC2H1
721	DYRK1A
722	DYRK2
723	DYSF
724	DZIP1L
725	EBF4
726	ECHS1
727	ECT2L
728	EDA
729	EDAR
730	EDIL3
731	EDNRA
732	EED
733	EEF1E1
734	EEFSEC
735	EFCAB2
736	EFCAB5
737	EFCAB6
738	EFEMP1
739	EFHB
740	EFHC2
741	EFHD1
742	EFHD2
743	EFNA5
744	EFNB2
745	EFR3A
746	EFS
747	EFTUD2
748	EGF
749	EGFR
750	EGLN1
751	EHBP1
752	EHF
753	EIF1AX
754	EIF3F
755	EIF4E
756	EIF4E2
757	EIF5B
758	ELAVL2
759	ELF5
760	ELMO1
761	ELMOD1
762	ELMSAN1
763	ELN
764	ELOVL4
765	ELOVL5
766	ELTD1
767	EMCN
768	EMG1
769	EML1
770	EML4
771	EML6
772	EN2
773	ENAH
774	ENPP1
775	ENPP7
776	ENTPD6
777	EP400
778	EPB41L1
779	EPB41L2
780	EPB41L4A
781	EPC1
782	EPDR1
783	EPG5
784	EPHA3
785	EPHA4
786	EPHA5
787	EPHA7
788	EPHX2
789	EPRS
790	EPS15
791	EPSTI1
792	ERBB4
793	ERC1
794	ERC2
795	ERCC3
796	ERCC4
797	ERCC6
798	ERCC6L
799	EREG
800	ERGIC2
801	ERI3
802	ERICH3
803	ERLEC1
804	ESCO1
805	ESCO2
806	ESF1
807	ESPN
808	ESR1
809	ESR2
810	ESRRG
811	ESX1
812	ETFA
813	ETV6
814	EVC2
815	EVI5L
816	EXD3
817	EXOC2
818	EXOC3L2
819	EXOC6
820	EXOC6B
821	EXT1
822	EYA1
823	EYA2
824	EYS
825	EZH2
826	F3
827	F8
828	FAAH2
829	FAM102B
830	FAM107B
831	FAM114A1
832	FAM120C
833	FAM124B
834	FAM129A
835	FAM135B
836	FAM155A
837	FAM159B
838	FAM160A1
839	FAM174A
840	FAM178A
841	FAM185A
842	FAM186A
843	FAM188A
844	FAM188B
845	FAM189A1
846	FAM189A2
847	FAM198B
848	FAM19A1
849	FAM19A4
850	FAM19A5
851	FAM208B
852	FAM227B
853	FAM229B
854	FAM35A
855	FAM45A
856	FAM49A
857	FAM53B
858	FAM60A
859	FAM63B
860	FAM65B
861	FAM83A
862	FAM83F
863	FAM83G
864	FAM84B
865	FAM90A1
866	FAM91A1
867	FAM96A
868	FAP
869	FAR2
870	FARP2
871	FARSB
872	FASTKD1
873	FAT2
874	FAT3
875	FAT4
876	FAXC
877	FAXDC2
878	FBLN1
879	FBLN5
880	FBN1
881	FBN2
882	FBP2
883	FBXL17
884	FBXL20
885	FBXO32
886	FBXO33
887	FBXO36
888	FBXO42
889	FBXW8
890	FEM1C
891	FER
892	FER1L5
893	FGD4
894	FGD6
895	FGF1
896	FGF10
897	FGF12
898	FGF14
899	FGFR1
900	FGFR3
901	FHIT
902	FIGF
903	FILIP1
904	FKBP5
905	FKTN
906	FLI1
907	FLNB
908	FLT1
909	FLYWCH1
910	FMN1
911	FMN2
912	FMNL2
913	FMO1
914	FNIP2
915	FNTB
916	FOCAD
917	FOPNL
918	FOXA1
919	FOXJ1
920	FOXK1
921	FOXN2
922	FOXN3
923	FOXO3
924	FOXP1
925	FOXP2
926	FRAS1
927	FREM2
928	FREM3
929	FRMD5
930	FRMD7
931	FRMD8
932	FRMPD3
933	FRMPD4
934	FRY
935	FRYL
936	FSHR
937	FSIP1
938	FSIP2
939	FSTL4
940	FSTL5
941	FTO
942	FUT10
943	FUT8
944	FYB
945	FZD3
946	GAB1
947	GABBR2
948	GABPB2
949	GABRA1
950	GABRA3
951	GABRA5
952	GABRB1
953	GABRB2
954	GABRB3
955	GABRE
956	GABRG2
957	GABRR2
958	GABRR3
959	GAK
960	GALC
961	GALNS
962	GALNT10
963	GALNT16
964	GALNT18
965	GALNT2
966	GALNT9
967	GALNTL6
968	GALR1
969	GAN
970	GAP43
971	GAREM
972	GARNL3
973	GAS2
974	GAS6
975	GATA2
976	GBE1
977	GCKR
978	GCLC
979	GCNT1
980	GCSH
981	GDA
982	GDAP2
983	GEMIN5
984	GFOD1
985	GFRA1
986	GGACT
987	GHR
988	GIGYF2
989	GIPC2
990	GJC1
991	GLB1
992	GLCCI1
993	GLDN
994	GLI2
995	GLI3
996	GLIPR1
997	GLOD4
998	GLRA1
999	GLRA3
1000	GLRB
1001	GLRX2
1002	GLS2
1003	GLT1D1
1004	GLTSCR1
1005	GLYATL3
1006	GMCL1
1007	GMDS
1008	GNA14
1009	GNAI1
1010	GNAI3
1011	GNAQ
1012	GNAT3
1013	GNB5
1014	GNE
1015	GNG4
1016	GNPDA2
1017	GNPTAB
1018	GNS
1019	GOLGA3
1020	GOLIM4
1021	GOLPH3L
1022	GON4L
1023	GP2
1024	GPATCH2
1025	GPATCH8
1026	GPBAR1
1027	GPC3
1028	GPC4
1029	GPC5
1030	GPC6
1031	GPHN
1032	GPM6A
1033	GPM6B
1034	GPR112
1035	GPR113
1036	GPR115
1037	GPR116
1038	GPR123
1039	GPR126
1040	GPR133
1041	GPR149
1042	GPR155
1043	GPR156
1044	GPR158
1045	GPR179
1046	GPR22
1047	GPR35
1048	GPR39
1049	GPR64
1050	GPR98
1051	GPRC5C
1052	GRAMD3
1053	GRAMD4
1054	GRASP
1055	GRB10
1056	GRB14
1057	GRHL2
1058	GRHL3
1059	GRIA3
1060	GRID1
1061	GRID2
1062	GRIK1
1063	GRIK4
1064	GRIN2A
1065	GRIN2B
1066	GRK5
1067	GRM1
1068	GRM4
1069	GRM5
1070	GRM7
1071	GRM8
1072	GRSF1
1073	GSAP
1074	GSE1
1075	GSK3B
1076	GSKIP
1077	GSR
1078	GTDC1
1079	GTF2E2
1080	GTF2I
1081	GTPBP4
1082	GUCY1A2
1083	GUCY1A3
1084	GUCY1B3
1085	GUCY2D
1086	GUCY2F
1087	GUF1
1088	GULP1
1089	GXYLT1
1090	GZMK
1091	HACE1
1092	HAO1
1093	HAS2
1094	HAUS4
1095	HAVCR1
1096	HCFC1
1097	HCFC2
1098	HCN1
1099	HCRTR2
1100	HDAC4
1101	HDAC5
1102	HDAC8
1103	HDLBP
1104	HDX
1105	HEATR5A
1106	HEATR6
1107	HECA
1108	HECTD2
1109	HELZ
1110	HENMT1
1111	HEPHL1
1112	HERC1
1113	HHAT
1114	HHEX
1115	HHIP
1116	HIF1A
1117	HIGD1B
1118	HIPK2
1119	HIVEP1
1120	HIVEP2
1121	HLCS
1122	HLX
1123	HMCN1
1124	HMG20A
1125	HMGCS1
1126	HMGN3
1127	HNMT
1128	HNRNPM
1129	HNRNPR
1130	HOMER1
1131	HOOK3
1132	HOXB5
1133	HRASLS
1134	HS3ST2
1135	HS3ST4
1136	HS6ST1
1137	HS6ST2
1138	HSF2BP
1139	HSPB8
1140	HSPBP1
1141	HTR2A
1142	HVCN1
1143	HYAL4
1144	HYDIN
1145	IARS2
1146	IBTK
1147	ICAM3
1148	ICE2
1149	IDO2
1150	IDS
1151	IFFO2
1152	IFRD2
1153	IFT81
1154	IFT88
1155	IGDCC3
1156	IGF2BP3
1157	IGSF11
1158	IGSF21
1159	IGSF3
1160	IGSF5
1161	IKZF1
1162	IL12RB2
1163	IL15
1164	IL17REL
1165	IL18RAP
1166	IL1RAP
1167	IL1RAPL1
1168	IL1RAPL2
1169	IL21R
1170	IL23R
1171	IL6ST
1172	IMMP2L
1173	IMPG1
1174	IMPG2
1175	INADL
1176	ING3
1177	ING5
1178	INHBA
1179	INPP4B
1180	INPP5A
1181	INPP5D
1182	INSC
1183	INSR
1184	INTS1
1185	INTS12
1186	INTS6
1187	INTS8
1188	INTU
1189	INVS
1190	IPO13
1191	IPO7
1192	IPO8
1193	IQCA1
1194	IQCE
1195	IQCJ
1196	IQCK
1197	IQGAP1
1198	IQGAP2
1199	IQSEC1
1200	IRAK3
1201	IRAK4
1202	IRF4
1203	IRF6
1204	IRS2
1205	ITGA1
1206	ITGA11
1207	ITGA2
1208	ITGB3
1209	ITGB5
1210	ITK
1211	ITM2C
1212	ITPR1
1213	ITPR2
1214	ITPR3
1215	ITSN2
1216	JAG1
1217	JARID2
1218	JRK
1219	KAL1
1220	KANK1
1221	KANSL1
1222	KANSL1L
1223	KANSL3
1224	KAT2B
1225	KAT6B
1226	KATNAL2
1227	KATNBL1
1228	KBTBD3
1229	KCNAB1
1230	KCNB1
1231	KCNC1
1232	KCND2
1233	KCNH1
1234	KCNH8
1235	KCNIP1
1236	KCNIP4
1237	KCNJ3
1238	KCNJ5
1239	KCNK10
1240	KCNK2
1241	KCNN3
1242	KCNQ1
1243	KCNQ3
1244	KCNQ4
1245	KCNQ5
1246	KCNT2
1247	KCTD1
1248	KCTD13
1249	KCTD9
1250	KDM2B
1251	KDM4A
1252	KDM5C
1253	KDM6A
1254	KDR
1255	KDSR
1256	KEL
1257	KHDRBS2
1258	KHDRBS3
1259	KIAA0101
1260	KIAA0195
1261	KIAA0196
1262	KIAA0226L
1263	KIAA0232
1264	KIAA0556
1265	KIAA1109
1266	KIAA1147
1267	KIAA1210
1268	KIAA1217
1269	KIAA1324
1270	KIAA1377
1271	KIAA1468
1272	KIAA1549
1273	KIAA1644
1274	KIAA1683
1275	KIAA1841
1276	KIF13A
1277	KIF13B
1278	KIF16B
1279	KIF18B
1280	KIF1A
1281	KIF20B
1282	KIF21B
1283	KIF26B
1284	KIF6
1285	KIFAP3
1286	KIRREL3
1287	KLF12
1288	KLF14
1289	KLHDC1
1290	KLHL1
1291	KLHL12
1292	KLHL13
1293	KLHL14
1294	KLHL15
1295	KLHL30
1296	KLHL32
1297	KLHL4
1298	KLK4
1299	KLK5
1300	KLRG2
1301	KMT2C
1302	KPNA5
1303	KRT25
1304	KSR1
1305	KSR2
1306	KTN1
1307	KY
1308	KYNU
1309	L2HGDH
1310	L3MBTL4
1311	LACTB
1312	LACTB2
1313	LAMA3
1314	LAMA4
1315	LAMA5
1316	LAMB1
1317	LAMB4
1318	LAMC2
1319	LAMP5
1320	LAMTOR3
1321	LANCL2
1322	LAPTM5
1323	LARP1
1324	LARP4
1325	LARP4B
1326	LARP6
1327	LARS2
1328	LBH
1329	LCA5L
1330	LCMT2
1331	LCOR
1332	LCP1
1333	LCP2
1334	LCTL
1335	LDB2
1336	LDB3
1337	LDHB
1338	LDLRAD3
1339	LECT2
1340	LEF1
1341	LEMD2
1342	LEP
1343	LEPR
1344	LFNG
1345	LGR5
1346	LGSN
1347	LHFP
1348	LHFPL1
1349	LHFPL3
1350	LHPP
1351	LHX4
1352	LIMA1
1353	LIMCH1
1354	LIN54
1355	LINGO1
1356	LIPA
1357	LIPG
1358	LIPH
1359	LIPM
1360	LIX1L
1361	LLGL2
1362	LMAN2
1363	LMBR1
1364	LMO1
1365	LMOD3
1366	LMX1A
1367	LNPEP
1368	LOC105061588
1369	LOC105061626
1370	LOC105061657
1371	LOC105061660
1372	LOC105061679
1373	LOC105061686
1374	LOC105061712
1375	LOC105061741
1376	LOC105061753
1377	LOC105061884
1378	LOC105061911
1379	LOC105061943
1380	LOC105061974
1381	LOC105061992
1382	LOC105062021
1383	LOC105062150
1384	LOC105062156
1385	LOC105062187
1386	LOC105062299
1387	LOC105062327
1388	LOC105062383
1389	LOC105062594
1390	LOC105062757
1391	LOC105062819
1392	LOC105062944
1393	LOC105063004
1394	LOC105063190
1395	LOC105063231
1396	LOC105063288
1397	LOC105063326
1398	LOC105063334
1399	LOC105063367
1400	LOC105063395
1401	LOC105063531
1402	LOC105063602
1403	LOC105063617
1404	LOC105063635
1405	LOC105063735
1406	LOC105063743
1407	LOC105063755
1408	LOC105063770
1409	LOC105063771
1410	LOC105063867
1411	LOC105063920
1412	LOC105063929
1413	LOC105063940
1414	LOC105064136
1415	LOC105064146
1416	LOC105064200
1417	LOC105064204
1418	LOC105064239
1419	LOC105064245
1420	LOC105064246
1421	LOC105064247
1422	LOC105064248
1423	LOC105064250
1424	LOC105064251
1425	LOC105064254
1426	LOC105064265
1427	LOC105064266
1428	LOC105064278
1429	LOC105064429
1430	LOC105064457
1431	LOC105064481
1432	LOC105064547
1433	LOC105064707
1434	LOC105064736
1435	LOC105064738
1436	LOC105064758
1437	LOC105064814
1438	LOC105064939
1439	LOC105064947
1440	LOC105064988
1441	LOC105065052
1442	LOC105065079
1443	LOC105065114
1444	LOC105065134
1445	LOC105065198
1446	LOC105065260
1447	LOC105065277
1448	LOC105065286
1449	LOC105065328
1450	LOC105065340
1451	LOC105065342
1452	LOC105065344
1453	LOC105065345
1454	LOC105065347
1455	LOC105065368
1456	LOC105065369
1457	LOC105065411
1458	LOC105065436
1459	LOC105065449
1460	LOC105065476
1461	LOC105065495
1462	LOC105065583
1463	LOC105065729
1464	LOC105065818
1465	LOC105065826
1466	LOC105065919
1467	LOC105065939
1468	LOC105065940
1469	LOC105066115
1470	LOC105066121
1471	LOC105066142
1472	LOC105066162
1473	LOC105066215
1474	LOC105066262
1475	LOC105066267
1476	LOC105066271
1477	LOC105066293
1478	LOC105066313
1479	LOC105066329
1480	LOC105066347
1481	LOC105066403
1482	LOC105066463
1483	LOC105066472
1484	LOC105066475
1485	LOC105066485
1486	LOC105066507
1487	LOC105066522
1488	LOC105066535
1489	LOC105066563
1490	LOC105066643
1491	LOC105066677
1492	LOC105066696
1493	LOC105066740
1494	LOC105066804
1495	LOC105066842
1496	LOC105066866
1497	LOC105066873
1498	LOC105067074
1499	LOC105067138
1500	LOC105067172
1501	LOC105067181
1502	LOC105067187
1503	LOC105067299
1504	LOC105067307
1505	LOC105067400
1506	LOC105067543
1507	LOC105067544
1508	LOC105067601
1509	LOC105067711
1510	LOC105067745
1511	LOC105067747
1512	LOC105067812
1513	LOC105067881
1514	LOC105067896
1515	LOC105067975
1516	LOC105067976
1517	LOC105068004
1518	LOC105068022
1519	LOC105068024
1520	LOC105068081
1521	LOC105068257
1522	LOC105068299
1523	LOC105068344
1524	LOC105068347
1525	LOC105068348
1526	LOC105068350
1527	LOC105068355
1528	LOC105068408
1529	LOC105068409
1530	LOC105068410
1531	LOC105068415
1532	LOC105068427
1533	LOC105068438
1534	LOC105068497
1535	LOC105068577
1536	LOC105068615
1537	LOC105068683
1538	LOC105068711
1539	LOC105068757
1540	LOC105068782
1541	LOC105068832
1542	LOC105068833
1543	LOC105068883
1544	LOC105068932
1545	LOC105068934
1546	LOC105068960
1547	LOC105068968
1548	LOC105069003
1549	LOC105069041
1550	LOC105069119
1551	LOC105069169
1552	LOC105069262
1553	LOC105069264
1554	LOC105069277
1555	LOC105069287
1556	LOC105069289
1557	LOC105069317
1558	LOC105069322
1559	LOC105069339
1560	LOC105069358
1561	LOC105069383
1562	LOC105069460
1563	LOC105069466
1564	LOC105069619
1565	LOC105069626
1566	LOC105069628
1567	LOC105069639
1568	LOC105069649
1569	LOC105069688
1570	LOC105069690
1571	LOC105069694
1572	LOC105069709
1573	LOC105069803
1574	LOC105069841
1575	LOC105069847
1576	LOC105069878
1577	LOC105069890
1578	LOC105070017
1579	LOC105070049
1580	LOC105070157
1581	LOC105070245
1582	LOC105070277
1583	LOC105070279
1584	LOC105070316
1585	LOC105070420
1586	LOC105070448
1587	LOC105070491
1588	LOC105070496
1589	LOC105070512
1590	LOC105070514
1591	LOC105070578
1592	LOC105070582
1593	LOC105070763
1594	LOC105070765
1595	LOC105070823
1596	LOC105070914
1597	LOC105071009
1598	LOC105071079
1599	LOC105071173
1600	LOC105071225
1601	LOC105071230
1602	LOC105071249
1603	LOC105071288
1604	LOC105071339
1605	LOC105071348
1606	LOC105071359
1607	LOC105071429
1608	LOC105071644
1609	LOC105071648
1610	LOC105071657
1611	LOC105071677
1612	LOC105071678
1613	LOC105071820
1614	LOC105071880
1615	LOC105071923
1616	LOC105072018
1617	LOC105072042
1618	LOC105072052
1619	LOC105072237
1620	LOC105072264
1621	LOC105072459
1622	LOC105072475
1623	LOC105072583
1624	LOC105072611
1625	LOC105072678
1626	LOC105072748
1627	LOC105072936
1628	LOC105072937
1629	LOC105072986
1630	LOC105073002
1631	LOC105073010
1632	LOC105073017
1633	LOC105073195
1634	LOC105073366
1635	LOC105073441
1636	LOC105073479
1637	LOC105073595
1638	LOC105073717
1639	LOC105073729
1640	LOC105073740
1641	LOC105073760
1642	LOC105073833
1643	LOC105073837
1644	LOC105073844
1645	LOC105073877
1646	LOC105073892
1647	LOC105073893
1648	LOC105073908
1649	LOC105073920
1650	LOC105073975
1651	LOC105073981
1652	LOC105073990
1653	LOC105074002
1654	LOC105074016
1655	LOC105074285
1656	LOC105074302
1657	LOC105074343
1658	LOC105074423
1659	LOC105074424
1660	LOC105074425
1661	LOC105074489
1662	LOC105074502
1663	LOC105074570
1664	LOC105074615
1665	LOC105074651
1666	LOC105074670
1667	LOC105074681
1668	LOC105074717
1669	LOC105074732
1670	LOC105074740
1671	LOC105074749
1672	LOC105074774
1673	LOC105074788
1674	LOC105074795
1675	LOC105074804
1676	LOC105074883
1677	LOC105074926
1678	LOC105075022
1679	LOC105075060
1680	LOC105075179
1681	LOC105075215
1682	LOC105075233
1683	LOC105075296
1684	LOC105075314
1685	LOC105075345
1686	LOC105075405
1687	LOC105075415
1688	LOC105075436
1689	LOC105075471
1690	LOC105075541
1691	LOC105075590
1692	LOC105075591
1693	LOC105075600
1694	LOC105075635
1695	LOC105075715
1696	LOC105075773
1697	LOC105075793
1698	LOC105075832
1699	LOC105075876
1700	LOC105075926
1701	LOC105075977
1702	LOC105075991
1703	LOC105076031
1704	LOC105076046
1705	LOC105076114
1706	LOC105076115
1707	LOC105076158
1708	LOC105076167
1709	LOC105076305
1710	LOC105076460
1711	LOC105076533
1712	LOC105076666
1713	LOC105076690
1714	LOC105076802
1715	LOC105076876
1716	LOC105076878
1717	LOC105076879
1718	LOC105076927
1719	LOC105076999
1720	LOC105077016
1721	LOC105077076
1722	LOC105077132
1723	LOC105077177
1724	LOC105077289
1725	LOC105077303
1726	LOC105077328
1727	LOC105077377
1728	LOC105077415
1729	LOC105077461
1730	LOC105077463
1731	LOC105077510
1732	LOC105077533
1733	LOC105077561
1734	LOC105077594
1735	LOC105077621
1736	LOC105077633
1737	LOC105077690
1738	LOC105077766
1739	LOC105077773
1740	LOC105077794
1741	LOC105077798
1742	LOC105077836
1743	LOC105077842
1744	LOC105077851
1745	LOC105077970
1746	LOC105078180
1747	LOC105078240
1748	LOC105078400
1749	LOC105078415
1750	LOC105078461
1751	LOC105078506
1752	LOC105078521
1753	LOC105078548
1754	LOC105078579
1755	LOC105078614
1756	LOC105078621
1757	LOC105078640
1758	LOC105078740
1759	LOC105078761
1760	LOC105078807
1761	LOC105078825
1762	LOC105078861
1763	LOC105078862
1764	LOC105078872
1765	LOC105078873
1766	LOC105078931
1767	LOC105078935
1768	LOC105078936
1769	LOC105079037
1770	LOC105079040
1771	LOC105079150
1772	LOC105079156
1773	LOC105079167
1774	LOC105079181
1775	LOC105079184
1776	LOC105079201
1777	LOC105079241
1778	LOC105079279
1779	LOC105079289
1780	LOC105079302
1781	LOC105079322
1782	LOC105079536
1783	LOC105079551
1784	LOC105079603
1785	LOC105079625
1786	LOC105079782
1787	LOC105079789
1788	LOC105079936
1789	LOC105079954
1790	LOC105079971
1791	LOC105080002
1792	LOC105080037
1793	LOC105080039
1794	LOC105080072
1795	LOC105080075
1796	LOC105080153
1797	LOC105080343
1798	LOC105080369
1799	LOC105080393
1800	LOC105080466
1801	LOC105080508
1802	LOC105080572
1803	LOC105080616
1804	LOC105080622
1805	LOC105080626
1806	LOC105080633
1807	LOC105080701
1808	LOC105080713
1809	LOC105080756
1810	LOC105080764
1811	LOC105080765
1812	LOC105080812
1813	LOC105080948
1814	LOC105081062
1815	LOC105081110
1816	LOC105081153
1817	LOC105081191
1818	LOC105081221
1819	LOC105081294
1820	LOC105081346
1821	LOC105081377
1822	LOC105081392
1823	LOC105081430
1824	LOC105081440
1825	LOC105081498
1826	LOC105081554
1827	LOC105081580
1828	LOC105081641
1829	LOC105081642
1830	LOC105081655
1831	LOC105081664
1832	LOC105081666
1833	LOC105081903
1834	LOC105082015
1835	LOC105082037
1836	LOC105082061
1837	LOC105082079
1838	LOC105082129
1839	LOC105082228
1840	LOC105082237
1841	LOC105082247
1842	LOC105082311
1843	LOC105082330
1844	LOC105082580
1845	LOC105082662
1846	LOC105082733
1847	LOC105082748
1848	LOC105082918
1849	LOC105082924
1850	LOC105082941
1851	LOC105082965
1852	LOC105083100
1853	LOC105083115
1854	LOC105083139
1855	LOC105083196
1856	LOC105083197
1857	LOC105083215
1858	LOC105083223
1859	LOC105083255
1860	LOC105083358
1861	LOC105083375
1862	LOC105083376
1863	LOC105083407
1864	LOC105083430
1865	LOC105083467
1866	LOC105083483
1867	LOC105083505
1868	LOC105083507
1869	LOC105083550
1870	LOC105083590
1871	LOC105083591
1872	LOC105083595
1873	LOC105083610
1874	LOC105083611
1875	LOC105083618
1876	LOC105083750
1877	LOC105083840
1878	LOC105083923
1879	LOC105083984
1880	LOC105084001
1881	LOC105084036
1882	LOC105084064
1883	LOC105084065
1884	LOC105084113
1885	LOC105084133
1886	LOC105084198
1887	LOH12CR1
1888	LOXHD1
1889	LPAR3
1890	LPCAT1
1891	LPCAT2
1892	LPGAT1
1893	LPHN2
1894	LPHN3
1895	LPP
1896	LPXN
1897	LRBA
1898	LRCH2
1899	LRGUK
1900	LRIT1
1901	LRMP
1902	LRP1
1903	LRP1B
1904	LRP5
1905	LRP6
1906	LRPAP1
1907	LRRC16B
1908	LRRC20
1909	LRRC27
1910	LRRC28
1911	LRRC37A
1912	LRRC39
1913	LRRC63
1914	LRRC69
1915	LRRC7
1916	LRRC74A
1917	LRRFIP1
1918	LRRFIP2
1919	LRRK1
1920	LRRN2
1921	LRTM2
1922	LSM6
1923	LSMEM2
1924	LTBP1
1925	LUZP1
1926	LUZP2
1927	LYAR
1928	LYN
1929	LYPD1
1930	LYPD6
1931	LYPD8
1932	LYRM2
1933	LYRM4
1934	LYSMD3
1935	LYVE1
1936	LZTS1
1937	LZTS2
1938	MAD1L1
1939	MAF
1940	MAGI1
1941	MAGI2
1942	MAGI3
1943	MALRD1
1944	MAML3
1945	MAMLD1
1946	MAN1A2
1947	MAN2B2
1948	MAOB
1949	MAP2K2
1950	MAP2K3
1951	MAP2K5
1952	MAP2K6
1953	MAP3K13
1954	MAP3K14
1955	MAP3K15
1956	MAP3K2
1957	MAP3K4
1958	MAP3K8
1959	MAP3K9
1960	MAP4K5
1961	MAP6
1962	MAP7
1963	MAP7D2
1964	MAP7D3
1965	MAP9
1966	MAPK4
1967	MAPK9
1968	MAPKAPK5
1969	MAPRE2
1970	MAPT
1971	MAST4
1972	MATR3
1973	MBIP
1974	MBNL2
1975	MBP
1976	MBTPS1
1977	MCC
1978	MCM4
1979	MCM6
1980	MCOLN1
1981	MCOLN2
1982	MCPH1
1983	MCTP1
1984	MDGA2
1985	MDN1
1986	ME3
1987	MED6
1988	MEGF10
1989	MEGF11
1990	MEGF6
1991	MEIS1
1992	MELK
1993	MERTK
1994	METTL11B
1995	METTL15
1996	METTL25
1997	METTL3
1998	MEX3A
1999	MEX3B
[truncated: 1,406 more rows]

## Sheet: Table S6
Supplementary Table 6: Result of GO analysis for genes containing fiexed SNPs in domestic Bactrian camels
	Category	GO Term	Description	Count	P-Value	Benjamini
1	BP	GO:0035556	intracellular signal transduction	81	1.66868e-09	7.4256e-06
2	BP	GO:0035023	regulation of Rho protein signal transduction	27	4.45701e-06	0.00986787
3	BP	GO:0008285	negative regulation of cell proliferation	58	1.06804e-05	0.0157178
4	CC	GO:0030054	cell junction	55	3.32515e-05	0.0119158
5	CC	GO:0030864	cortical actin cytoskeleton	14	0.000107847	0.0128766
6	CC	GO:0005604	basement membrane	21	1.85798e-05	0.0133068
7	CC	GO:0045211	postsynaptic membrane	31	0.000101192	0.0144867
8	CC	GO:0034707	chloride channel complex	14	6.88225e-05	0.0164048
9	CC	GO:0043025	neuronal cell body	37	9.18189e-05	0.0164149
10	CC	GO:0005737	cytoplasm	527	0.000167905	0.0171469
11	CC	GO:0005578	proteinaceous extracellular matrix	46	0.000200155	0.017879
12	CC	GO:1902711	GABA-A receptor complex	10	0.000270297	0.0214239
13	CC	GO:0030424	axon	32	0.000380031	0.0246062
14	CC	GO:0030425	dendrite	40	0.000440171	0.026106
15	CC	GO:0045202	synapse	31	0.00037164	0.0264443
16	CC	GO:0030027	lamellipodium	31	0.000722851	0.0393114
17	CC	GO:0005622	intracellular	126	0.000874024	0.044033
18	MF	GO:0005096	GTPase activator activity	60	1.0413e-09	6.57057e-07
19	MF	GO:0005524	ATP binding	255	5.95552e-10	7.51587e-07
20	MF	GO:0005509	calcium ion binding	129	2.20012e-07	9.25473e-05
21	MF	GO:0005089	Rho guanyl-nucleotide exchange factor activity	25	1.91191e-06	0.000603028
22	MF	GO:0004674	protein serine/threonine kinase activity	51	0.000355493	0.0620903
23	MF	GO:0017137	Rab GTPase binding	21	0.000342879	0.0695913
24	MF	GO:0044212	transcription regulatory region DNA binding	32	0.000462371	0.0703582
25	MF	GO:0008270	zinc ion binding	177	0.000290744	0.0707658
